# Supplementary material for: CD4+ and Perivascular Foxp3+ T Cells in Glioma Correlate with Angiogenesis and Tumor Progression
Source: Front Immunol. 2017 Nov 7;8:1451. doi: 10.3389/fimmu.2017.01451 (PMC5673996; doi:10.3389/fimmu.2017.01451)
Supplement: Table S3 — Microarray analysis of paired surgical resected tumors (3 pairs DA to DA, 3 pairs GBM to GBM and 3 pairs DA to GBM). [file Table_3.XLSX]

## Sheet: Sheet1
Group	Group1						Group2						Group3
Status	Primary	Recurrent	Primary	Recurrent	Primary	Recurrent	Primary	Recurrent	Primary	Recurrent	Primary	Recurrent	Primary	Recurrent	Primary	Recurrent	Primary	Recurrent
Histological_Class	DA	DA	DA	DA	DA	DA	GBM	GBM	GBM	GBM	GBM	GBM	DA	GBM	DA	GBM	DA	GBM
Names	8002a	8002b	8004a	8004b	8005a	8005b	8009a	8009b	8011a	8011b	8012a	8012b	9001a	9001b	9005a	9005b	9012a	9012b
HMGN2P11	6.85977	6.73644	6.54183	6.96001	6.69754	6.1509	7.12563	7.37964	7.70635	7.51374	6.93142	6.71584	6.48151	5.97642	6.47549	8.0534	6.60417	7.40562
ZAP70	4.63935	4.70229	4.8222	4.76638	4.7846	4.80795	4.79986	4.79836	4.77859	4.69243	4.72783	4.74168	4.75922	4.8624	4.6855	4.73087	4.80515	4.71016
MRPS31P5	5.16602	5.22362	5.26232	5.03523	5.37377	5.19281	5.23383	4.93716	5.22496	5.06191	5.43089	5.22848	5.15934	5.3356	5.69232	4.74563	5.44464	5.40125
LOC727820	5.33253	5.39387	5.56345	5.64712	5.36712	5.14685	5.66869	5.57098	5.4028	5.0709	5.73636	5.41313	5.72081	5.2515	5.30494	5.99925	5.88359	5.95374
SIPA1	5.93641	5.90853	5.88602	6.44772	6.01623	5.95143	6.29271	6.39195	5.65485	5.92097	5.89884	6.16726	5.80658	6.0859	5.93848	6.31481	5.65386	5.55152
SPCS3	6.04949	6.35304	6.08275	6.41088	6.12522	6.34827	6.55871	6.80735	6.38679	6.83779	6.50613	6.79242	5.99783	6.1102	6.41233	6.8029	6.17245	6.33488
SPCS2	6.93476	7.54043	6.93007	7.1316	6.33907	6.15878	7.13214	6.87258	6.65522	7.11203	6.64761	6.71734	6.47862	6.21521	6.19024	7.50693	6.53072	7.55399
SPCS1	6.32796	6.29843	5.97003	6.25764	5.78294	5.99748	6.27245	6.27077	5.71994	6.28125	6.05893	6.06965	5.71125	5.8015	5.98629	6.17678	5.81719	6.03854
AMH	4.62842	4.67213	4.47534	4.42757	4.33474	4.31839	4.35385	4.20239	4.26877	4.32541	4.35209	4.29602	4.37719	4.30212	4.30215	4.291	4.46127	4.29596
MIR103A2	3.75688	3.67297	4.25882	3.65095	4.4851	4.58005	3.56876	3.60647	4.21962	3.4586	5.84298	4.52225	4.71438	4.2665	4.11308	3.71039	4.04292	3.83689
LOC100506947	3.49073	3.32938	3.52042	3.38441	4.41419	3.72221	3.61538	3.29889	3.84702	3.4781	3.82414	3.91568	3.8626	4.5719	3.55008	3.28048	3.64512	3.69748
MIR103A1	3.97799	3.79462	3.86266	3.83489	4.33426	4.23375	3.63364	3.73249	3.68696	3.89686	4.27577	3.8444	3.885	4.04873	4.04278	3.53762	4.50171	4.0323
LOC400043	5.10176	5.33001	5.77903	5.45256	6.30258	5.94026	5.64234	5.53937	5.57813	4.90949	6.13362	5.65508	5.44392	6.04831	6.39021	5.88432	5.62215	5.84586
AMN	4.83496	4.91413	4.99737	4.96814	5.20306	5.17225	4.84236	4.83261	4.92845	4.88461	5.07285	5.05061	5.01786	5.08232	5.24487	4.93198	5.10101	4.8269
LOC100506948	5.72735	5.73383	5.78537	5.60937	5.60115	5.60103	5.64721	5.37821	5.50813	5.25248	5.65322	5.60913	5.86431	5.3904	6.14599	5.46239	5.66235	5.96469
AMT	6.04736	5.87609	6.0835	5.89123	5.73998	5.85063	5.97309	6.02038	6.12755	5.92705	6.0177	5.92931	5.8874	5.86911	6.39749	5.9167	6.03623	5.90366
RNU7-6P	4.46202	5.33611	5.46595	4.84215	5.52027	4.22633	6.24849	5.35762	5.81225	4.90608	5.99125	5.61402	5.45233	5.86534	4.81512	5.41862	5.7995	5.38803
RNU7-4P	4.5232	5.55557	6.17627	6.07551	5.17033	5.10417	4.81801	4.74845	5.15629	5.12773	5.16538	6.74417	5.31092	6.06923	5.56478	5.4427	6.00672	5.05195
RNF144A	6.39719	6.00418	5.84703	5.90727	5.59915	5.51445	5.45466	5.9693	6.38978	6.81983	5.47804	5.55028	6.18307	6.11158	5.77896	6.16849	5.6856	6.06749
BAK1	5.61344	5.60931	5.66052	5.49602	5.65261	5.34643	5.49421	5.56801	5.47568	5.70253	5.62449	5.9273	5.51569	5.33248	5.66905	5.68255	5.58432	5.67352
LOC642361	6.58169	6.39216	6.60633	6.44759	6.43304	6.36895	5.9468	6.19948	6.65872	6.82535	6.25598	6.27599	6.76107	6.457	6.92819	6.30041	6.48215	6.29438
RP11-328J2.1	4.82156	5.39219	5.40491	5.27757	5.63087	6.07644	5.4197	5.20205	5.63358	4.85773	5.39356	5.39475	5.5252	5.69451	5.49011	4.82344	5.40033	5.17597
GGPS1	5.64473	5.75351	5.96409	5.68016	5.45826	5.58204	5.66624	5.55884	5.64325	5.66565	5.70324	5.33713	5.54349	5.14836	5.79584	5.89665	5.5575	6.42502
LOC654342	6.19996	6.11791	6.88113	6.57304	6.75687	6.4493	7.22525	6.99612	7.11907	6.87018	7.9913	7.28106	7.17216	6.96689	7.08657	7.40823	6.67587	7.66459
ANG	5.18259	5.1025	5.41687	5.36093	5.36205	5.62437	5.68889	5.53389	5.18617	4.98889	5.4346	5.52761	5.28784	5.4901	5.43752	5.38769	5.46049	5.45099
AC013463.2	4.57062	4.98487	5.15406	4.59148	5.38648	5.20888	4.76802	4.90531	5.99867	4.95401	4.67873	4.80597	5.66029	4.59895	5.68764	4.21264	4.73081	5.14711
MIR103B2	4.08706	4.1646	4.4915	4.03013	5.71209	4.92858	4.2514	4.23869	4.4641	4.08549	5.77109	5.30472	4.43688	4.7709	4.52116	3.97248	4.62235	4.0968
MIR103B1	3.60366	4.06032	4.77694	3.91755	4.95006	4.40904	4.27808	4.00875	4.48889	4.38579	4.29928	4.02885	4.69469	5.15921	4.21202	4.49528	4.46509	4.62725
HMGN2P18	7.60573	7.70172	7.59439	8.33491	7.65688	7.04336	9.0034	8.00311	8.28912	8.59526	7.32149	7.65821	6.62023	6.64166	7.50764	9.54124	7.74066	8.66528
RNF144B	5.22261	5.50383	5.20343	6.38497	5.64505	5.33669	5.69318	5.76122	5.00961	5.23932	5.19615	5.5041	5.23205	6.05021	5.35261	6.59053	5.27512	5.11611
HMGN2P17	6.73554	6.36417	6.46138	7.55721	5.68715	5.60473	6.93774	6.90585	7.09109	7.3529	6.47887	5.85535	6.02618	5.41744	5.93577	8.14007	6.51986	7.46711
BEGAIN	4.00845	4.1112	4.06691	4.09456	4.10322	4.06493	3.82328	3.99183	3.99298	3.90629	4.10946	3.98516	4.0842	4.15022	4.07286	4.00525	4.05432	3.81641
LOC100506937	4.45014	4.71849	4.56324	3.89028	4.60441	5.7476	4.6217	4.14091	4.20924	3.83442	5.19634	4.67779	4.90517	4.81619	5.32115	4.20024	4.4123	4.60622
HMGN2P15	10.0612	9.17745	9.86156	10.621	8.28916	8.25853	10.8171	10.3981	10.4832	10.9834	9.71144	8.70449	8.77535	8.43919	9.28997	11.3717	9.4917	10.3307
LOC642366	4.27058	4.52965	4.87411	4.42135	5.02316	5.85102	4.39508	4.35837	4.31225	4.2615	4.6681	4.5468	4.55771	4.53157	4.86388	4.17621	4.59716	4.43837
RNU7-5P	5.77123	4.91566	5.42546	4.51912	6.19171	5.34734	6.06349	5.28375	6.1177	5.67605	6.12802	6.38751	5.84989	5.96353	5.24941	5.32563	5.64083	5.63111
RP11-488L4.1	6.21254	6.04233	7.22144	6.52984	8.85625	8.1457	6.86493	6.84201	7.0671	6.99594	7.9303	7.94458	6.62058	7.83557	8.03939	6.30323	7.67471	6.97961
RGPD4	6.92697	6.52149	6.32307	7.14565	6.12972	5.88868	6.80996	6.53592	6.87773	7.18135	6.68695	6.29761	6.54095	6.68676	6.37325	7.3848	6.39803	7.42755
RGPD6	7.65792	7.40235	6.65983	7.63227	6.37103	6.24261	7.56763	7.18522	7.39636	8.01541	7.17449	6.96554	7.11402	7.24112	6.7504	8.00467	6.8443	8.04143
MAL2	5.2705	5.3177	5.61672	5.22835	5.43027	5.33841	5.36253	5.3372	5.35538	5.13247	5.28865	5.33911	5.44249	5.56726	5.41972	5.03121	5.5133	5.41607
IL21R	4.61163	4.68994	4.97026	4.63964	5.05441	5.07754	4.83528	4.75433	4.83128	4.66489	4.68609	4.77445	4.9116	4.92629	4.85224	4.70913	4.80403	4.61732
AC010967.3	4.05294	4.71475	4.85961	4.74498	4.83524	5.08371	4.36537	4.79353	4.37229	4.20413	4.93036	4.94288	4.68004	4.70454	5.27185	4.1048	5.05924	4.34893
HMGN2P28	8.9569	7.96906	8.73953	9.38524	7.89702	7.84684	9.49749	9.36698	8.67836	9.9721	9.10134	7.80211	8.03672	7.85234	8.96389	9.8991	8.79515	9.51781
AC010967.2	3.89891	4.09175	4.24768	4.1688	4.79968	5.1545	4.24443	4.50798	4.59713	3.98008	4.49914	4.23641	4.84435	4.71933	4.5679	4.03642	4.40003	4.14431
RNU7-8P	4.84399	5.05069	4.78852	5.31419	5.07079	5.36413	5.32477	5.20786	5.76943	5.51748	5.97838	6.13009	5.96584	4.66255	5.36836	4.77297	5.05261	5.28527
CTD-2154I11.2	4.53086	4.70318	4.38241	4.61278	4.52135	4.77057	4.39438	4.69116	4.52997	4.26722	4.52386	4.50895	4.42373	4.8503	4.50739	4.68393	4.6161	5.02165
LOC727808	4.51079	5.00225	4.4563	4.88461	4.57229	4.88471	4.57641	4.46957	4.78884	4.40861	5.26597	5.4739	5.00737	5.05083	5.66363	4.15816	4.61368	4.64448
HMGN2P25	9.44328	9.49473	9.33868	9.79728	7.95125	8.35945	10.1913	9.60665	8.71691	10.073	9.15596	8.64433	8.58447	8.01909	9.24306	10.9765	8.99414	10.2843
RP11-307P5.1	4.97485	4.9966	5.04959	4.40125	4.69081	4.5424	4.68658	4.75724	5.43205	4.56405	5.08847	4.788	5.16777	5.15781	5.30596	4.50752	5.50668	4.98081
RP11-307P5.2	5.51219	5.5093	5.53482	5.34207	5.90252	6.00163	5.44626	5.32158	5.41402	4.92361	5.42997	5.64798	5.09152	5.68304	5.6045	4.93343	5.77314	5.3635
SLC35A5	7.02102	6.98628	6.66188	6.76074	6.20376	5.95807	6.40759	6.44365	6.44977	6.74812	6.81252	6.69548	6.44804	5.95714	6.2396	6.88834	6.38419	6.7888
APC	9.46907	8.83285	7.884	8.65186	6.42645	6.55529	7.72314	7.0875	7.44461	8.62037	7.45131	7.21259	7.76681	6.02514	6.66023	7.80468	7.69643	7.51114
SLC35A4	6.50748	6.36542	6.70059	6.48943	6.50453	6.26478	6.48448	6.51666	6.857	6.66219	6.60068	6.64138	6.53924	6.51575	6.48914	6.78993	6.39545	6.36586
DYX1C1	4.86833	4.87675	4.71386	4.89507	5.01786	5.2615	5.08955	5.02277	4.85114	4.9046	5.08961	5.02504	4.80425	5.21608	5.10173	4.9565	5.17071	4.83714
SLC35A1	5.83223	5.92522	5.96948	5.9867	5.78084	5.38614	5.784	5.86891	6.0206	6.23508	6.11706	6.02574	5.75281	5.82766	5.61545	6.25715	6.10321	5.94637
SLC35A3	5.12482	5.49889	5.58084	5.49735	5.51819	5.33203	5.51745	5.64008	5.74737	5.77271	5.59401	5.46688	5.43803	5.60584	5.40326	5.74319	5.61735	5.50265
SLC35A2	4.97666	4.96665	5.10389	5.08352	5.30972	5.11355	5.03241	5.09452	5.19249	5.00076	5.28047	5.21058	5.03922	5.50169	5.18478	5.07228	5.07903	4.94123
CDC42BPG	4.33882	4.46214	4.50765	4.4492	4.58051	4.70507	4.50219	4.46208	4.55947	4.44237	4.45085	4.4601	4.50231	4.5678	4.54083	4.40741	4.5356	4.514
GEMIN8P4	5.00775	4.85555	4.63136	4.9381	4.83692	5.16564	4.58211	4.8604	5.22668	5.09031	4.76769	4.69536	5.24964	4.9466	5.48264	4.73456	4.97548	5.10428
2017-12-01	4.57384	4.55804	4.73005	4.58236	5.03396	5.31019	4.75087	4.35087	5.0773	4.49361	4.68962	4.59068	4.71611	4.7799	5.03665	4.45755	5.45633	4.96667
CDC42BPB	7.9794	7.66828	7.2564	7.62641	6.89283	6.64854	7.44212	7.63102	7.17382	8.45306	7.11077	7.23566	7.44457	6.97312	6.8765	8.07638	6.89841	7.36057
CDC42BPA	7.61247	7.26249	6.9087	7.42366	6.45261	6.33042	8.12404	8.03793	7.0873	7.81233	6.6996	6.83772	7.35752	6.91972	6.66347	8.15901	6.87854	7.7812
APP	11.62	12.7534	10.6239	11.6881	10.4504	9.50585	12.2876	12.2129	10.361	12.2302	11.3244	11.0415	10.9748	9.40487	9.38786	12.8181	9.87392	10.492
RGPD1	6.83902	6.57126	6.25488	7.05567	6.23407	6.12109	6.83308	6.68602	6.95774	7.09946	6.57703	6.22779	6.40411	6.46874	6.32828	7.2093	6.40964	7.37595
RGPD3	7.08776	6.60884	6.31267	7.09924	6.0427	5.93283	6.8425	6.47243	6.77675	7.18825	6.5771	6.37689	6.4677	6.53116	6.39223	7.34853	6.29285	7.41124
RNU7-7P	7.05136	6.58194	7.79679	6.72286	6.75846	5.73043	7.83222	6.92506	9.20676	7.9591	8.92078	8.14282	8.11884	7.3274	7.12249	7.33708	7.26277	7.59659
INHBA-AS1	4.15202	4.36592	4.42694	4.12055	4.60711	5.31687	4.01604	4.24961	4.52871	3.88313	4.31594	4.60655	4.8005	5.21823	5.02622	3.71219	4.29707	4.03301
NUSAP1	5.10213	5.62436	5.45613	5.40309	5.95863	6.10563	6.53115	6.32299	6.61304	7.88336	6.3429	5.6534	6.10705	6.0188	5.85265	7.5107	5.6356	7.22999
RP11-392O17.1	6.57407	6.42781	6.09285	6.54577	6.73947	5.72942	7.05703	6.56616	6.97508	6.51527	6.61787	5.88771	6.53254	6.6144	6.41973	5.65601	6.50995	7.58909
IL23R	4.7815	5.03277	5.35433	4.8956	5.3376	5.70272	5.04852	4.99745	5.47697	5.07241	5.2735	5.34729	5.1637	5.22034	5.38876	4.67088	5.39406	5.47437
SLC35B2	6.73674	6.38179	6.27084	6.49143	6.39667	6.35056	6.75077	6.75171	6.65376	6.78651	6.78644	6.58962	6.47566	5.91425	6.23109	7.01877	6.2921	6.1927
SLC35B1	5.94647	6.07644	6.16177	5.85051	5.9508	6.05465	6.02004	6.0491	6.52285	6.37699	6.12232	6.05701	6.1	5.77483	5.96284	6.50081	6.02007	6.14409
SLC35B4	7.17418	6.87268	7.41505	7.38475	6.47348	6.5468	7.74897	7.30727	6.72394	6.86976	6.77167	6.99443	6.92475	6.47923	7.04432	7.82042	6.4753	6.63702
CTD-2090I13.1	4.82137	5.35246	4.97777	5.28017	5.52825	6.52639	5.16964	5.01921	5.64376	5.15198	5.12556	5.48595	4.8375	5.6065	5.53706	4.87283	5.00739	5.44412
LOC100506990	7.20469	7.19648	7.59323	7.13107	6.97556	7.09779	7.35601	7.18987	8.01974	7.19957	7.2385	7.70306	7.22087	6.52634	7.39229	6.72025	7.86871	7.39942
SLC35B3	5.5551	5.45961	5.72168	5.66285	5.67173	5.67391	5.7545	5.72149	5.54514	5.50896	5.76392	5.68087	5.44725	5.60628	5.64976	5.73106	5.74088	5.45615
ENPP5	5.21348	5.81494	5.54055	5.50516	5.37461	5.90879	5.54609	5.02528	5.05229	4.73452	5.07656	5.34411	5.36249	5.3488	4.70703	5.34208	5.32071	6.74867
ENPP4	5.65487	5.59952	5.39492	5.87723	5.33041	5.39298	4.71669	5.12245	5.1912	5.61654	4.76731	5.12674	5.59569	4.72747	5.02243	5.51889	5.3468	5.34082
ENPP7	4.15754	4.23915	4.59318	4.38931	4.42961	4.44134	4.20843	3.99763	4.25246	3.98548	4.37704	4.23461	4.36335	4.65568	4.57923	4.1785	4.46156	4.20637
ENPP6	5.07433	4.48259	4.38434	4.9519	4.76109	4.68313	4.53758	4.58524	4.3809	4.65698	4.4957	4.54868	4.66095	4.86544	4.99385	4.4548	4.54472	4.57626
C3orf67	4.82471	5.05358	5.22509	5.06711	5.49537	5.92344	4.97358	5.01576	5.28568	5.08985	5.15577	5.36436	5.09929	5.41838	5.43371	4.70043	5.42875	5.21637
B2M	15.7857	15.3797	15.6603	15.9032	14.7991	13.6994	15.645	15.6966	15.4352	15.745	14.7898	15.5323	15.8387	14.9362	13.3513	15.738	14.9017	14.8945
CLEC18B	5.13033	5.15778	5.47732	5.31759	6.04076	5.60364	5.27691	5.15453	5.65192	5.30993	6.44379	5.48045	5.27752	5.22701	5.32557	5.35647	5.44206	5.28823
LOC100506985	5.17648	5.44611	5.13573	5.5714	4.81427	5.57679	5.69024	5.87557	4.98108	6.10824	6.21843	6.35629	5.53454	5.86946	6.36122	5.83929	5.58625	4.91018
CLEC18A	4.94109	4.93368	5.25782	5.13137	5.76647	5.38541	5.09255	4.95033	5.35213	4.93621	6.06351	5.32272	5.1854	5.03629	5.24134	5.16439	5.32725	5.0408
AQR	6.81809	6.55703	6.23608	6.54744	5.72656	5.71251	6.25495	6.41691	6.13162	6.85811	6.19451	6.13594	6.09577	6.04875	5.85839	7.16484	6.06291	6.56435
CLEC18C	4.84701	4.93655	5.18816	5.21153	5.85693	5.41848	5.04206	4.99959	5.36475	5.09208	6.16587	5.41012	5.10704	5.05181	5.30423	5.24761	5.38396	5.15268
C3orf65	4.7756	4.77552	4.98191	4.81545	5.41836	5.17969	5.19501	5.2707	5.27559	5.04919	6.0176	5.04244	4.98122	5.15593	5.33743	4.56646	5.09982	5.04935
RP3-388N13.3	4.64362	4.36468	4.33332	4.68681	4.92431	4.63207	5.15883	4.78732	5.84411	4.89379	4.93959	4.4302	5.13221	4.647	5.02432	4.19759	4.74099	5.02455
HMGN2P46	4.96091	4.81857	5.20488	5.00314	5.2769	4.94174	5.29154	5.08767	5.20773	5.16889	5.1614	5.34666	5.14342	5.14201	5.05717	4.60883	5.27581	5.31037
C3orf62	5.27536	5.21439	5.3079	5.3754	5.31544	5.40502	5.33115	5.35215	6.30626	5.73731	5.26733	5.05137	5.49992	5.62508	5.43246	5.50645	5.44258	5.43196
STAC	4.19958	4.34328	4.43432	4.356	4.61978	4.57066	4.55651	4.55936	4.4577	4.30695	4.52604	4.49979	4.47713	4.63227	4.62216	4.26309	4.6637	4.47651
DHDDS	5.01974	4.95819	5.20713	5.25884	5.17831	5.09006	5.28007	5.29219	5.174	5.26046	5.0882	5.27129	5.09037	5.20712	5.06807	5.51796	5.1956	4.9721
INPP4A	7.11031	6.58674	6.34975	6.70852	6.02868	6.27967	6.37284	6.4534	6.06899	6.38085	6.32661	6.41723	6.69974	6.05704	6.15254	6.75197	6.08193	5.98314
ARC	4.94172	5.28985	5.2744	5.50424	6.34654	5.90188	6.2062	5.27957	6.01553	6.48666	6.1664	5.83972	5.55712	5.57798	5.94031	7.41211	5.57556	5.4536
CTD-2008N3.1	4.63735	4.50052	4.6561	4.16833	4.81435	4.55739	4.25828	4.19654	4.96691	4.31552	4.51972	4.19134	4.30666	4.89679	4.77292	4.3613	5.56643	5.23945
SNORA59B	6.59959	7.44707	7.03711	6.64441	7.98536	8.57066	5.26748	5.77244	5.50601	5.53037	6.4564	6.9198	7.34872	5.59919	7.60843	6.02352	7.52512	6.91677
BANP	5.76137	5.74943	5.73817	5.6933	5.73023	5.69361	5.73748	5.75994	6.10796	6.03841	5.58301	5.70458	5.7347	5.73766	5.7378	5.76137	5.68458	5.92101
IL1R1	4.96635	4.89873	5.22756	5.21885	5.30765	5.39652	6.04167	6.21718	5.22645	4.91463	5.23887	5.76565	5.23138	6.84034	5.1391	6.2084	5.10867	4.87196
AC004543.2	4.7764	4.75477	5.20252	4.61287	4.95591	4.92491	4.67369	4.47449	5.1699	5.05577	4.99459	5.03866	4.85457	4.82808	5.2217	4.71203	5.05654	4.51642
INPP4B	5.0191	4.98776	5.04021	5.01226	5.16881	5.36694	5.04991	5.2003	5.05653	4.84968	4.95856	5.11534	5.13686	5.24422	5.39249	4.6314	5.2194	5.34641
IL1R2	4.15567	4.51422	4.57353	4.41458	4.74798	4.92175	5.3118	4.33645	4.56794	4.24828	4.5358	4.74444	4.53748	4.90284	4.66358	4.32192	4.71291	4.66927
AC002480.4	4.72862	4.56371	4.87409	4.54145	5.14565	5.48981	5.07658	4.64331	5.34414	4.74665	5.22782	5.14714	4.61776	4.81791	5.23184	5.08554	4.93551	5.16051
ENPP1	4.55675	4.88506	4.89787	4.61153	4.80797	4.96074	4.92102	5.37234	4.78335	4.79458	4.92888	5.05513	4.81085	5.45308	4.81131	5.0939	4.85119	4.83802
SLC35C2	6.15553	6.22601	6.29753	6.15445	6.02303	6.10198	6.17015	6.346	6.13874	6.16563	6.35087	6.42794	6.16328	6.0661	6.14727	6.28351	6.02449	6.11549
MALL	5.40669	5.61803	5.73952	5.5713	5.98447	6.07489	5.65118	6.24077	5.77818	5.63645	5.85264	6.25017	5.84923	6.73755	5.92122	5.54664	5.73089	5.44393
OR5G5P	4.57424	5.20983	5.5042	4.89095	5.29467	5.81378	4.97106	4.89632	5.3915	5.10439	5.73482	5.55212	5.31453	5.68435	5.53473	4.5327	5.60967	5.17548
ENPP3	4.64633	4.73008	4.74495	4.52046	4.84199	5.19511	4.42985	4.53356	4.87492	4.44827	4.77826	4.67605	4.64522	4.99283	4.87255	4.26028	4.87026	4.77793
MCIDAS	4.24939	4.37333	4.22358	4.29316	4.20893	4.55288	4.20766	4.25828	4.2748	4.06916	4.34769	4.38647	4.18827	4.36007	4.32699	4.08697	4.29589	3.97254
ENPP2	8.28118	6.65248	5.52036	7.74576	5.38987	5.45271	5.7256	5.74542	5.30651	7.76024	4.65141	5.84889	6.94506	6.00258	5.7483	5.43575	5.45186	6.3157
C3orf79	4.56221	4.3024	4.47966	4.31565	4.24094	4.52751	4.45429	4.42371	3.90801	4.48398	4.29938	3.80352	4.08733	4.57863	4.41493	4.05036	5.49952	4.1765
SLC35C1	5.27077	5.30317	5.2857	5.30922	5.67724	5.69599	5.35754	5.41572	5.44503	5.41154	5.54038	5.7224	5.52648	5.60623	5.57433	5.64217	5.38681	5.38103
LOC100506974	5.07397	5.0679	5.23582	4.79637	4.95154	4.92858	4.89102	4.73749	4.74052	4.97961	4.80956	4.61895	4.87512	5.52392	5.43206	4.98738	4.74289	5.07773
RP5-945F2.3	3.94258	3.95339	3.78927	3.88834	4.94174	4.54759	3.74952	3.75496	3.81474	3.72625	4.13105	4.44734	3.90108	5.42511	4.31529	3.65872	4.21453	4.03105
RP5-945F2.2	8.96838	9.21066	9.11731	9.11576	9.71703	9.7633	9.47987	9.18318	9.5089	9.11842	9.31483	9.20663	9.444	9.30978	9.97604	8.31828	9.57042	8.557
IL1RN	4.34767	4.66016	4.57242	4.46757	4.94707	5.32538	4.69132	4.52019	4.57459	4.2123	4.80998	4.88567	4.65371	5.15863	4.7417	4.3258	4.68316	4.60184
IL23A	4.48738	4.43595	4.62938	4.58263	4.69123	4.76528	4.55672	4.63068	5.0715	4.60077	4.6492	4.87665	4.57893	4.62475	5.02387	4.30564	4.67076	4.73938
CLEC19A	4.17724	3.85556	4.0772	3.97847	4.04065	4.22929	3.93651	3.80795	4.48849	3.85418	4.05081	4.02392	3.93985	4.21448	4.29076	3.98815	4.3158	4.1664
C3orf70	8.13947	7.20223	8.06531	7.80446	7.52916	7.77386	7.58202	7.0043	10.3103	8.46964	8.06865	7.68719	8.59639	6.89126	7.31508	9.60809	7.90217	9.48197
ARX	4.77231	4.93337	4.92874	4.98998	5.00461	4.72208	4.85489	4.64492	4.85544	4.78583	5.43906	4.90209	4.83391	5.00182	4.6619	4.71659	4.84227	4.61972
RNU7-3P	5.28329	4.56958	5.66338	4.26799	5.40826	4.67698	5.32903	5.11854	5.86634	5.35822	7.52608	6.21235	6.98007	5.00508	5.03964	5.47216	5.09256	5.40338
MT1JP	6.97967	8.55511	6.67658	7.76858	6.09379	7.23285	8.37425	6.95483	7.45927	7.30737	6.09623	9.15068	6.89793	7.19585	5.40917	6.95049	5.97893	8.13177
STC2	4.48077	4.93732	4.86313	4.45762	4.88856	5.02307	4.66436	4.68994	4.65097	4.46811	4.71288	4.93438	4.70313	4.7339	4.69983	4.32879	4.86039	4.6813
STC1	4.16542	4.53676	4.57427	4.675	4.97385	5.04393	7.30719	5.19638	5.14394	4.66227	4.84097	4.79284	4.75634	5.40919	4.62571	4.17321	4.54292	4.30987
INPP5A	5.27119	5.0949	5.04278	5.13673	5.19222	5.3303	5.05436	5.10221	5.04188	5.20175	5.04809	5.16003	5.45236	5.1943	5.38044	5.22318	5.18955	5.23254
CEACAM1	4.91744	4.96749	5.09988	4.93136	5.2797	5.31754	5.10865	4.8873	5.32471	5.06067	5.16859	5.02613	5.06185	5.15234	5.21093	4.80955	5.1129	4.92999
INPP5B	5.62818	5.36007	5.64309	5.87636	5.63687	5.59616	5.82851	5.74666	5.53522	5.57427	5.60506	5.6693	5.62227	5.61471	5.70375	5.8383	5.59079	5.4376
CEACAM6	3.90071	4.07154	4.68661	3.86025	4.5881	5.0234	3.82656	4.12331	4.32289	3.91892	4.26255	3.96287	4.14317	4.50132	4.25148	3.7495	4.41281	3.96001
INPP5E	5.37723	5.55107	5.39789	5.35326	5.47049	5.51459	5.44561	5.46129	5.91982	5.55914	5.93356	5.45439	5.50581	5.342	5.55787	5.50821	5.22768	5.07745
CEACAM5	5.11003	4.98308	5.80746	4.72062	5.80206	5.7484	4.74214	4.94409	4.90662	4.86337	5.2042	4.90923	5.04769	5.02527	5.20573	4.49337	5.11884	4.68234
INPP5F	6.43399	6.07999	6.00021	5.99444	5.63536	5.58831	6.23274	6.23379	7.33833	7.82361	5.66982	6.08511	6.92779	5.81541	5.70526	6.78628	6.11518	6.03977
MAP4	10.5016	9.74267	8.69399	10.9663	7.3768	8.04102	9.29426	9.35196	7.49692	9.05357	8.58885	9.00658	8.20005	7.4599	7.49905	9.06656	8.46176	8.82505
CEACAM4	5.25779	5.14575	5.26599	5.18592	5.38586	5.26286	5.31408	5.05288	5.39422	5.21016	5.37113	5.14571	5.15341	5.1783	5.32267	5.27377	5.31873	5.40482
BAP1	6.91775	6.64678	6.67771	6.75881	6.43595	6.42174	6.76335	6.83872	6.74262	6.80832	6.67807	6.5966	6.86478	6.47519	6.58751	7.31225	6.65116	6.5563
CEACAM3	4.58581	4.63267	4.79755	4.50377	4.66142	4.71863	4.63239	4.57972	4.71021	4.54172	4.70366	4.55156	4.56075	4.51817	4.73001	4.584	4.78375	4.75904
INPP5D	7.50132	6.62036	6.50811	7.46152	6.32555	6.27065	6.78035	6.90697	5.86555	6.841	6.11043	6.362	6.0251	6.37396	6.27396	7.63588	6.26414	5.99742
MAP6	5.35865	5.69987	5.72508	5.68522	5.24878	5.63273	5.76677	5.60523	5.58242	6.07645	5.70462	5.67431	5.94363	5.49951	5.5046	5.13478	5.21577	5.47616
SLC35D3	5.34803	5.37755	5.49526	5.21901	5.53866	5.70668	5.45563	5.39805	5.40167	5.17521	5.34291	5.19747	5.32562	5.42293	5.61836	5.02981	5.60533	4.84497
INPP5J	4.72896	4.70693	4.90134	4.81888	5.11474	4.99905	4.7854	4.67075	4.86357	4.60189	4.81014	4.96591	4.94271	4.92289	5.09348	4.61505	5.04831	4.82806
CEACAM8	4.37106	4.64933	4.79293	4.59619	4.9387	5.00922	4.58785	4.65882	4.65959	4.39513	4.81389	4.65078	4.57275	4.83206	5.20569	4.43193	4.45556	4.54877
ASL	5.58389	5.56994	5.69128	5.60282	5.64338	5.65105	5.73709	5.6248	5.59819	5.53334	5.63938	5.57794	5.62426	5.62426	5.53827	5.54471	5.65865	5.46007
CEACAM7	4.4569	4.63295	4.90601	4.67	5.1426	4.88856	4.38084	4.54881	4.56455	4.45173	4.66537	4.73275	4.68439	4.98973	4.87983	4.23245	5.0636	4.72748
MAP2	8.345	10.7395	9.91006	8.4069	8.07675	7.08392	8.09407	7.21676	10.7608	12.2648	8.23033	6.58821	8.71896	5.82959	10.0573	11.4463	9.34609	10.5739
OR7E47P	5.15046	4.95882	4.84578	4.62344	5.97689	5.734	5.36318	4.85684	5.10398	4.81056	4.8665	5.25476	5.08444	5.06058	5.47169	4.7206	4.98661	5.40908
BSPRY	4.26165	4.41945	4.41927	4.46343	5.24288	4.65921	4.16748	4.38326	4.51597	4.13564	4.52112	4.59845	4.81287	4.67483	4.45834	4.37964	4.50092	4.37821
SLC35D2	7.2138	6.72687	6.01328	7.07404	6.58786	6.41126	7.22256	7.1844	6.879	7.01067	6.59909	7.19557	7.11418	6.4916	6.63089	7.41984	6.39527	6.69705
INPP5K	6.54801	6.70976	6.44223	6.4499	6.46407	6.56666	6.45177	6.5165	6.40619	6.49497	6.57695	6.50096	6.50445	6.39096	6.52834	6.55266	6.21111	6.15061
SLC35D1	5.01193	5.10991	5.35511	5.14421	5.01503	5.04518	5.15973	5.48472	5.15961	4.95788	6.1384	5.12354	5.11148	4.82745	5.19725	5.26887	4.91796	5.44226
DAPP1	4.54903	4.786	4.5951	4.67387	4.88269	4.72608	4.46732	4.81989	4.57012	4.61925	4.45501	5.0332	4.64968	4.87352	4.85189	4.86766	4.51	4.57302
MAP7	8.03928	6.62296	5.86137	7.23863	5.76819	5.86263	5.75852	5.14346	5.51357	6.73792	5.94403	6.17865	6.85315	5.35866	5.73037	5.44372	6.27632	5.6993
MAP9	5.44659	5.6477	5.45811	5.58518	6.12057	6.02436	5.58751	5.65759	5.51184	5.71888	5.63676	5.62621	5.46035	5.57027	5.85529	5.93192	5.82894	5.84681
RP11-255I10.2	4.28522	4.6021	4.49677	4.41631	4.40957	4.86929	4.17064	4.03023	4.71022	4.15477	4.55508	4.39183	4.40999	4.49583	4.7437	4.13754	4.54394	4.22874
CLEC16A	6.84243	6.36704	6.39423	6.61684	6.14067	6.14465	6.33227	6.20511	6.33731	6.64528	6.13983	6.19402	6.34815	5.87469	6.33807	6.54576	6.33382	6.50235
C3orf80	3.98243	4.60406	4.55886	4.32551	4.84402	5.11684	4.24568	4.46729	4.22891	4.06063	4.4166	4.37782	4.41793	5.0056	4.71103	3.93333	4.80342	4.15349
RP11-415J8.3	4.99229	5.30889	5.82151	6.09477	5.72854	5.08542	6.24308	5.48977	6.31887	5.66571	6.09236	6.3498	5.17427	5.41959	6.77264	6.05941	5.64697	5.21357
C3orf84	3.64565	3.83305	3.96999	3.93002	4.40701	4.57481	3.8931	3.96639	4.16568	3.94334	4.15425	4.12753	3.96146	4.36971	4.23537	3.71716	4.00531	3.97421
STAR	4.39699	4.48463	4.55388	4.3901	4.59504	4.64517	4.40273	4.40273	4.65114	4.34375	4.56076	4.58951	4.50656	4.56103	4.57659	4.28881	4.59671	4.55362
RNU7-2P	4.19541	3.97455	4.67679	4.4928	4.97157	4.5204	4.61832	4.347	4.60093	4.47114	5.02265	5.46931	4.86705	4.6111	4.08107	4.41071	5.07323	4.54553
MT1IP	4.81355	5.4165	4.85122	4.81897	5.10321	5.03462	5.18999	4.77398	4.78569	4.45487	4.7485	5.11712	4.6388	5.187	4.88421	4.67442	4.52642	5.06463
STAM	6.7187	6.67442	6.31167	6.97616	6.08108	5.56426	6.44891	6.41878	6.21314	6.81876	5.64764	6.08636	6.28459	6.04075	5.66695	7.82137	6.3258	7.2286
MANF	7.61707	7.52656	7.49357	7.54853	7.3533	7.14783	7.87126	7.67873	8.34087	8.49616	7.6986	7.73125	7.68618	7.60539	7.47638	8.19726	7.56744	7.54547
RP11-802H3.2	5.37968	6.23102	6.33533	5.11689	6.51529	5.89655	5.28552	5.09298	5.71759	5.66156	5.52857	5.50835	6.11086	6.70624	6.49743	4.85283	5.11969	5.30081
SLC35E4	4.319	4.50905	4.35641	4.32158	4.28213	4.4878	4.29363	4.27335	4.31553	4.34961	4.30455	4.41803	4.18753	4.76943	4.52949	4.34795	4.33788	4.31007
ATM	7.80382	7.3364	6.44247	7.25616	6.0123	5.73055	6.88543	7.02552	6.41381	7.13184	6.1513	6.12677	6.24421	6.15602	6.53982	7.95241	6.53368	6.94729
LOC100506999	4.41393	4.13205	4.29586	3.87661	4.2212	4.20265	4.24244	3.96449	4.62977	4.1734	4.07925	3.87642	4.16484	4.12475	4.30163	3.74241	4.82918	4.44029
SLC35E1	6.90815	6.92461	6.75979	6.57735	6.76817	6.55419	7.00379	7.09422	6.78872	6.95747	6.89974	7.01151	6.76825	6.6315	6.28422	7.51024	6.39217	6.89881
SLC35E3	6.42096	6.40902	6.33998	6.42096	6.38343	6.36097	6.62228	6.41314	6.469	6.58027	6.48504	6.38716	6.39074	6.2153	6.28795	6.65121	6.34033	6.1964
SLC35E2	5.2375	5.70075	5.97965	5.62413	6.03792	5.80759	5.62426	5.61321	5.86632	5.79963	6.06771	5.7108	5.64551	5.70767	6.08671	5.65008	5.61083	5.52264
LOC389199	4.29835	4.54793	5.00561	4.628	5.24733	5.24097	4.46742	4.45004	4.80985	4.60084	5.7422	5.21124	4.77913	4.84683	4.9473	4.39088	4.95812	4.32761
CLEC17A	5.15227	5.19909	5.76789	5.07947	5.99142	5.58711	5.15548	5.14999	5.46897	4.81053	5.33557	5.3851	5.28266	5.31479	5.69871	5.14577	5.79653	5.20271
ATR	5.4266	5.30544	5.27537	5.42468	5.18609	5.09502	5.67734	5.59561	5.36463	5.49573	5.37456	5.35798	5.39506	5.28982	5.35075	6.03682	5.26915	5.42761
MIR133BHG	4.46773	4.40435	4.55126	4.09712	5.53415	5.14468	4.37005	4.5796	4.60025	4.15728	4.35551	4.61146	4.68214	4.87342	4.77754	4.30031	5.08036	5.26662
MAOB	9.04043	8.3702	5.79858	8.1618	7.68714	8.14216	8.14421	7.34138	7.41834	8.41251	7.19697	10.3349	7.96382	6.00925	6.0741	5.8283	6.16124	5.82018
UBOX5	5.16789	5.15198	5.23749	5.12892	5.30815	5.27888	5.38396	5.20641	5.1512	5.10028	5.35602	5.32864	5.20073	5.03083	5.26465	5.50173	5.20733	5.40829
MAOA	10.2168	6.49705	6.00898	6.39056	5.3592	5.68628	5.49706	5.21272	5.00499	5.33104	5.27573	5.6787	5.52341	5.33878	5.23531	4.73908	5.63547	5.69463
AC079779.6	4.06666	4.08333	4.41725	4.03276	4.19128	4.17262	4.12417	3.78647	3.84191	3.7711	3.7359	3.95409	4.24926	4.16024	4.60031	3.85084	4.35442	4.17094
AC118345.1	3.96594	3.87946	4.09005	3.83198	4.02348	3.87077	3.72897	3.52845	3.76107	3.68843	4.00695	4.24615	3.9571	4.26865	4.51145	3.89083	4.38326	3.94745
AC079779.5	4.37838	4.75119	4.7649	4.57484	5.68935	5.8977	4.42209	4.52142	4.85793	4.42717	5.00122	4.86568	5.41624	5.64149	5.6478	3.82243	5.49259	4.86632
AC079779.4	4.22609	4.45438	5.00927	4.49801	4.87883	5.36698	4.692	4.55845	4.9297	4.30098	4.73731	4.75567	4.73837	4.65827	5.08685	4.11831	4.93928	4.8061
LOC101927801	4.51039	4.66413	4.51804	4.56554	5.64339	5.06231	4.53607	4.39426	4.75426	4.37124	4.73949	4.66027	4.76981	5.0108	5.19456	4.41563	4.92477	4.6847
AUH	6.54045	6.10026	5.70413	6.44302	5.65607	5.93712	5.98944	5.89183	5.96078	6.13195	5.3482	5.77046	6.12316	5.74481	5.8743	6.32466	5.76207	6.62545
SLC35F6	7.58039	7.71665	7.24647	8.12752	7.34212	7.22965	7.23658	7.6084	7.3489	7.56854	7.57136	7.34326	7.32607	7.0909	6.92202	7.73128	6.73786	7.12917
SLC35F5	6.27637	6.32022	6.17258	6.22264	5.82007	5.85383	6.71589	6.66288	6.70264	6.70608	6.75389	6.73562	5.91991	6.28707	6.02396	7.45186	6.05287	7.67064
RNU6-647P	14.0902	14.145	14.1362	14.157	14.1195	12.6919	14.157	14.1492	14.1409	14.157	14.1248	14.126	14.4224	14.1212	14.1265	14.157	14.1352	13.7698
SLC35F2	4.84698	5.16303	4.96091	4.80437	5.04825	5.03407	4.88989	4.91743	5.02773	4.67192	5.06956	4.91112	4.71584	5.18971	4.91903	5.028	4.92731	4.85991
SLC35F1	6.86588	7.3247	7.56198	6.30897	6.19778	6.24069	6.42399	6.26293	8.51987	9.33157	7.81825	7.1917	7.10936	5.76606	6.00629	7.91318	6.52147	7.37965
CLEC14A	5.46088	5.36891	5.17131	5.35548	5.15617	5.66338	5.54704	5.81605	5.15287	5.18759	5.72612	5.5389	5.59083	5.68253	5.49056	5.03108	5.06451	5.22379
SLC35F4	4.77361	4.82256	5.00187	4.76929	5.34629	5.10464	4.7508	4.5829	4.87661	4.63071	4.88876	4.9605	4.92094	5.45666	5.20122	4.56857	4.84326	4.80583
C3orf22	4.10348	4.3954	4.53787	4.29079	4.47852	5.1834	4.24415	4.34455	4.76297	4.09422	4.41259	4.37315	4.38798	4.53664	4.84126	4.19752	4.51812	4.30201
SLC35F3	4.55622	4.62964	4.71723	4.57589	4.81011	5.02713	4.61939	4.57439	4.68641	4.47438	4.85828	4.71511	4.91099	4.94416	4.98201	4.37891	4.7115	4.52573
C3orf27	5.3115	5.56026	5.62012	5.36862	5.8452	5.59606	5.32543	5.36623	5.66152	5.38251	5.54201	5.46212	5.55109	5.76749	5.88045	5.17262	5.65124	5.25832
RP1-187B23.1	5.23666	5.77661	6.35151	5.59135	6.07859	5.90451	6.94031	6.63493	6.4466	6.87934	6.38765	6.71146	6.4214	6.08591	5.77824	5.38917	5.70355	5.61295
C3orf20	4.5069	4.73251	4.67924	4.60746	5.16824	5.4752	4.58629	4.60646	4.91496	4.607	5.00263	4.85689	4.82979	5.18094	5.04701	4.51055	4.95718	4.91691
RP1-137H15.2	4.86174	5.18895	5.20867	5.12732	5.90792	5.91781	4.99116	5.02576	5.22252	4.81008	5.42544	5.88141	5.30624	5.79003	5.69445	4.51014	5.49589	4.90298
CACYBP	6.29112	6.37786	5.86992	6.04884	5.99221	5.7115	5.76555	5.81393	5.96829	6.2332	5.95225	5.96109	5.82735	5.84624	5.824	6.01867	5.96927	6.35126
MAPT	9.00424	10.3821	7.87863	8.28169	7.29327	7.30054	6.76905	6.41409	6.93857	7.55187	6.64783	6.46755	7.76422	6.59187	7.70807	7.59846	7.8363	7.89645
LOC101927817	5.80084	5.25557	5.84372	5.94861	5.5298	6.64066	5.91229	5.58678	6.20357	5.51645	5.87942	6.06734	5.79951	5.93571	5.73887	5.57277	5.99057	5.95996
SLC35G6	4.64078	4.38178	5.24688	4.61601	5.1556	5.36605	4.68104	4.59577	4.74397	4.40186	4.74235	4.44486	4.66065	4.76686	4.75013	4.66638	4.90467	4.68329
LOC101927815	4.20998	4.01948	3.85997	4.11173	4.20782	4.36013	3.95483	4.08847	4.04751	3.84825	4.75695	4.02764	4.21285	4.33709	4.06011	3.84699	4.34653	3.69464
RNU6-646P	8.19505	8.1831	8.86527	7.90076	8.28299	8.24314	7.92838	8.11356	8.18036	7.58452	8.99641	8.18087	8.82888	8.15928	8.76228	6.82801	8.12448	6.57294
SLC35G3	4.11488	3.42452	3.99148	4.33474	4.18687	4.56146	3.90562	4.21558	4.06478	4.14183	4.50948	3.59983	4.37334	4.76843	4.62031	3.82484	4.09418	4.46176
C3orf35	4.83227	4.80163	5.04861	4.90791	5.16598	5.08683	5.11787	4.94802	5.17987	4.90059	5.30476	4.93909	5.03925	5.19196	5.25844	4.93292	5.07542	5.2793
IGHV2OR16-5	4.0856	4.66268	4.74983	4.14115	5.84676	4.95354	4.33188	4.36796	5.20852	4.2448	4.51959	4.53113	4.55165	5.02817	4.77994	4.20275	4.78712	5.11641
SLC35G2	5.32935	5.20785	5.36212	5.3396	5.02117	5.25163	5.28546	5.24079	5.40584	5.36775	5.24019	5.26438	5.17052	5.25052	5.45741	5.1496	5.30135	4.92095
C3orf36	5.41268	5.50034	5.49446	5.38732	5.68757	6.44359	5.34014	5.45737	6.07479	4.99048	6.32388	6.42594	5.3299	5.90244	5.77025	5.23229	5.94637	5.3739
AVP	3.69835	3.64972	3.85274	3.70566	3.63608	3.93074	3.70019	4.03241	3.59295	3.58159	3.83828	3.68577	3.74324	4.24422	4.23463	3.67007	3.91047	3.73879
SLC35G5	7.97766	8.08084	8.18189	8.07261	8.1366	8.09094	7.99912	8.2555	8.12358	8.09278	8.06062	7.9059	7.93714	8.05701	8.1509	7.70408	8.071	8.30442
C3orf33	5.43498	5.63942	5.60612	5.62693	5.64088	5.62291	5.54633	5.40551	5.62702	5.46702	5.61871	5.59596	5.6036	5.62225	5.66645	5.43249	5.71974	5.54319
KB-1568E2.1	4.03413	3.6209	4.17982	3.643	4.26663	4.01786	3.70167	3.82177	3.91985	3.87035	4.18792	4.14035	4.27442	4.73612	3.96541	3.30937	4.47867	4.14867
LOC101927820	5.39277	5.51677	5.6382	5.30224	5.66681	5.9416	5.26837	5.23148	5.4652	4.99564	5.5454	5.71886	5.34425	5.6903	5.86078	4.69588	5.69138	5.23939
SLC35G1	4.22338	4.34185	4.24853	4.31083	4.25052	4.57495	4.32682	4.56631	4.73779	4.393	4.67799	4.5054	4.29821	4.44567	4.54914	4.07455	4.39387	4.38073
STPG2	4.26449	4.47631	4.47764	4.24144	4.84949	4.8859	4.1546	4.35252	4.38945	4.15196	4.52908	4.50114	4.43607	4.79164	4.46924	4.03255	4.50699	4.27626
STPG1	4.80797	4.8316	5.01527	4.91104	5.22131	5.28573	5.04431	4.88678	4.92079	4.82373	5.28359	5.29114	5.08347	5.36434	5.21007	4.56039	5.05033	4.72691
C3orf38	6.17721	5.81294	5.88092	6.05057	5.43549	5.02309	6.20872	6.08556	5.63387	6.15515	6.26059	5.64774	5.58066	5.44758	5.33828	6.81263	6.1079	6.61097
RP11-586L23.1	3.99337	3.97943	4.10899	3.89032	4.43914	4.43634	3.94441	3.62693	4.51362	3.44089	4.37821	4.02104	4.18153	4.2427	4.35213	3.98073	4.68518	3.93825
C3orf30	5.0919	5.30355	5.1471	5.06194	5.45514	5.39704	5.06865	5.16979	5.67771	5.08421	5.25554	5.59546	5.20837	5.57879	5.36858	4.79991	5.47137	4.91605
LOC101927829	5.74608	5.76439	5.86554	5.77634	5.74322	5.7428	5.77634	5.76852	6.14011	5.7477	5.77435	5.74536	5.74967	5.74057	5.7458	5.5167	5.75456	5.34777
RNU6-649P	5.96863	6.43545	6.96585	5.94202	7.87078	6.87248	6.22966	5.71838	6.70289	5.96362	8.62236	6.04734	6.82102	6.62534	6.67194	6.39048	6.62787	6.06142
RASSF10	4.11141	4.35785	4.64539	4.23992	4.55914	4.89408	4.29226	4.27675	3.94899	3.94991	5.03022	4.19511	4.12216	4.48544	4.53859	3.84312	4.53979	3.8819
LOC100132272	3.5723	4.10058	4.49894	3.90862	4.41058	4.49496	4.28551	4.18236	4.37057	3.82475	4.11759	4.39597	3.96712	5.1827	4.00065	3.59044	3.89204	3.61334
LOC101927822	4.0719	4.04865	4.25709	3.90768	4.45039	4.11705	4.1822	4.05933	4.16801	3.86452	4.12549	4.27162	4.43838	4.23801	4.68791	3.80945	4.21074	4.0724
LOC101927827	6.78907	7.0288	6.17651	7.1807	6.02713	6.32804	6.18749	5.78996	8.55979	6.68759	6.31715	6.14648	6.79799	6.17944	5.80391	6.13291	6.63723	6.88215
DAPL1	5.58857	6.7312	5.81302	5.67688	5.83419	5.78492	5.56413	5.45646	5.74067	5.66346	5.73188	5.76585	5.60155	5.8801	5.83463	5.55056	6.09543	5.58383
ARHGEF9-IT1	4.17699	4.43371	4.33501	4.12329	5.59016	4.32361	4.71811	4.11149	4.98518	4.55307	4.14045	4.22828	4.29402	5.33949	4.67279	4.18502	4.64524	4.88999
CLEC12B	4.11034	4.4136	4.54864	4.42398	4.90351	5.13225	4.46508	4.39794	4.54418	4.15091	4.51609	4.67951	4.3738	4.95445	4.63482	4.15155	4.24158	4.33925
CLEC12A	4.5343	4.75476	5.00163	4.99958	4.98697	5.05776	4.6895	4.62507	4.91428	4.49646	4.94007	5.11028	5.09042	5.37312	5.43853	4.8439	4.85283	4.39166
CLVS1	4.68172	4.88725	5.14527	4.51976	4.83136	4.84835	4.7573	4.60104	4.7431	4.70501	4.77117	4.77305	4.96629	5.04454	4.70488	4.77214	5.03439	4.92947
CLVS2	5.44136	5.6596	4.90912	4.89271	4.86241	5.06675	4.44903	4.59947	4.55738	4.23393	4.67861	4.75281	4.95393	4.80282	4.88607	4.37572	5.00704	4.8495
C3orf49	5.03722	4.80152	5.22638	4.7254	4.94622	4.99148	4.90148	5.10773	5.1688	4.85156	4.81165	5.17134	4.99506	5.5522	5.105	4.70944	5.33479	5.03306
RP5-1051H14.2	4.66339	4.6546	5.52012	5.03551	5.47164	5.77171	4.92861	4.68461	4.89298	4.58468	5.03036	4.74825	5.07944	5.17933	5.16822	4.74005	5.31481	5.55612
C3orf43	3.99627	4.17142	4.26507	4.01702	4.75298	4.33272	4.1352	4.25589	4.65872	4.20992	4.95773	4.4775	4.12207	4.90113	4.47938	3.97574	4.45692	3.84777
MAS1	3.75198	3.69642	3.64303	3.36453	3.35579	3.97754	3.58114	3.61205	3.58558	3.53982	3.6015	3.95538	3.87982	4.11371	3.58138	3.37891	4.22431	3.81827
LOC101927835	4.26303	4.30736	4.17508	4.15826	4.30006	4.95771	4.37986	4.33208	4.56662	4.30862	4.53437	4.32677	4.36035	4.37857	4.32602	4.248	4.33891	4.5598
RNU6-648P	4.48404	4.92153	5.14639	4.49301	5.36199	5.77363	4.55737	4.25317	4.6109	4.40406	5.33694	5.93259	5.76514	5.49872	6.25335	4.26148	5.32423	4.63488
LOC101927832	5.14449	5.00033	5.23741	5.03455	5.78774	5.36965	5.1218	5.14348	5.61283	5.26315	5.23099	5.0382	5.25889	5.22739	5.72322	4.96512	5.70871	5.40958
AXL	7.30515	6.82604	6.76002	8.18801	6.25133	6.36221	6.77813	7.16171	6.19174	7.07415	7.43494	7.15113	6.58723	7.1047	6.08657	8.32434	6.6257	6.16448
LOC101927839	4.47936	4.7646	4.66604	4.47877	4.834	5.35727	5.15685	4.71571	4.84394	4.53455	5.13184	4.57552	4.60518	4.88755	4.47863	4.08685	4.80321	4.2201
LOC101927836	5.21226	5.30374	5.0863	5.31203	5.27304	5.27995	5.31349	5.29601	5.29443	5.24632	5.2784	5.30531	5.28787	5.27773	5.40996	5.09087	5.32077	5.31203
LOC100132287	9.94326	9.33018	9.35027	9.62159	8.73434	8.51513	10.1743	9.25836	10.0062	9.68805	9.73732	9.97302	10.1693	9.39356	10.7924	10.1525	8.66533	8.80087
MARS	7.23253	6.92729	7.26025	7.2064	6.97405	6.8495	7.26323	7.40178	7.10259	7.98736	7.12701	7.12125	7.33273	6.48546	6.72846	7.93665	6.80634	6.81637
NUPL1	6.25966	6.45817	6.23843	6.25924	5.85543	5.86755	6.49032	6.25142	5.99088	6.19072	6.22708	6.14118	6.35271	6.16207	6.02339	7.20709	6.19309	6.61667
C3orf58	5.98996	5.45436	6.25233	5.84818	5.4961	5.87551	5.94991	5.9367	5.82653	5.8103	6.19782	5.97512	5.97841	5.48356	6.15439	5.6557	5.82122	5.96691
C3orf55	3.96059	4.10459	4.25473	4.03741	4.4356	4.47297	4.08363	4.08117	4.52851	4.01949	4.23534	4.23289	4.16413	4.47823	4.47757	3.86902	4.28033	4.32946
C3orf56	3.91035	3.87514	4.41545	3.81403	4.68271	4.63543	4.28754	3.83767	4.03513	3.7894	4.06216	4.19311	4.14487	4.35628	5.03582	4.18316	4.17866	4.16589
LOC101927841	4.69046	4.21708	4.30362	4.30687	4.75897	4.75099	5.15086	4.69558	5.6545	4.80055	4.85815	5.30753	4.88762	4.97936	4.72037	5.16359	4.81555	4.98502
NUPL2	6.07506	6.96713	6.71541	6.35001	6.62179	6.28811	6.91147	6.75747	7.90084	6.97459	7.19321	6.60648	6.46513	6.01933	6.64833	7.43404	6.90222	6.87897
BATF	5.88533	5.86384	5.68928	6.05649	6.31273	6.09045	6.11208	6.10331	6.18653	6.01537	6.07777	6.18218	5.89819	6.42645	6.85292	5.9497	5.8105	5.581
NMNAT3	4.71521	4.71585	4.5663	4.55091	4.85368	5.01013	4.82149	4.91719	4.75478	4.74118	4.98154	4.81266	4.7959	4.7966	4.68435	4.36509	4.6482	4.58856
NMNAT2	5.48717	6.98744	6.48602	5.45476	5.83369	5.93421	5.2914	5.18282	5.56998	5.84158	5.36987	5.73907	6.45564	5.54699	5.99259	5.49406	6.10878	5.64551
C3orf52	4.22767	4.19252	4.23386	4.16408	4.31461	4.73285	4.07735	4.07857	4.49983	4.07717	4.24838	4.39455	4.39235	4.54055	4.45601	3.94942	4.52451	4.20551
NMNAT1	6.71258	6.70064	6.69177	6.71258	6.67506	6.67905	6.71258	6.70477	6.72076	6.71258	6.68043	6.68161	6.68591	6.67682	6.68205	6.70254	6.69081	6.71258
LOC100132215	4.43929	4.76909	4.8277	4.67951	4.68951	4.90917	4.64642	4.76619	4.63518	4.50756	5.28937	4.78777	4.75885	4.72592	4.86251	4.62918	4.84871	4.70937
RP11-518L10.5	7.10794	7.18558	7.22652	7.45451	7.69677	7.38399	7.2684	7.32692	7.93549	7.46862	8.29428	7.92038	6.97497	7.74177	7.69305	8.07066	7.67552	8.51593
LOC101927845	4.32751	4.18632	4.93628	4.31815	4.69646	5.18508	4.32763	4.375	4.28785	4.04575	4.72862	4.21217	4.26581	4.36515	4.45817	4.21157	4.52504	4.15011
RP11-329N22.1	3.75095	3.69388	4.30632	4.00379	3.76651	4.30504	3.74099	3.79462	4.69772	3.80421	4.01494	3.48322	3.67297	4.19876	3.79734	3.56503	3.76769	4.64097
LOC101927843	4.45414	4.25373	4.43004	4.16598	4.84365	4.74339	4.35703	4.42164	5.28217	4.55437	4.45037	4.83369	4.52524	4.64825	5.02865	4.18919	4.57188	4.48862
LOC101927849	4.17635	4.26635	4.52864	4.59166	4.79505	5.56627	4.55504	4.31564	4.48952	4.30797	4.57422	4.60516	4.51989	4.92641	4.81873	4.11439	4.64804	4.66259
CLEC10A	4.48064	4.77648	4.80708	4.75778	4.73846	4.94705	4.81961	4.97981	4.99857	4.66857	4.71612	5.17314	4.65729	5.14797	4.68643	4.56621	4.73077	4.71396
LOC101927847	3.58755	4.33826	4.33638	4.68823	4.31517	4.53402	4.21396	4.16939	4.13762	4.12184	4.74706	4.41869	4.80129	4.41728	4.7341	4.08831	4.79237	4.45319
RNU6-642P	6.0674	5.26734	7.76496	6.05959	7.0279	7.13209	5.55569	5.36093	6.36194	6.34614	7.36935	6.63181	7.05489	5.97997	5.9971	5.44572	6.37898	5.6925
STIL	4.4283	4.70881	4.79211	4.63973	4.95061	4.94692	5.1794	4.93734	5.51899	5.51419	5.29251	4.76481	4.87765	4.87229	5.16929	5.04895	4.73149	5.18003
MAU2	6.89183	7.02991	6.74964	6.90543	6.51207	6.61723	6.7032	6.81935	6.73195	6.95726	6.94365	6.72355	6.80523	6.51948	6.7039	7.09972	6.69923	6.41971
KB-1507C5.3	10.5606	11.1593	11.4924	11.4373	11.643	11.3692	11.5283	10.6473	12.5232	11.2536	11.6854	11.6528	11.567	11.5934	11.6521	10.6289	11.763	10.638
MATK	4.64441	4.66074	4.78874	4.75314	4.79934	4.81774	4.69163	4.68782	4.59254	4.58852	4.49082	4.65163	4.91172	4.79515	4.71622	4.56802	4.74385	4.62452
KB-1507C5.4	5.60453	5.64316	6.06928	6.21666	6.58308	6.22159	6.04203	5.85265	5.55296	5.01469	6.00453	6.18512	6.14136	6.27787	6.11731	5.73774	6.44276	5.90019
DAPK3	5.62444	5.82691	5.77346	5.81177	5.98196	5.64876	5.8121	5.78058	5.69364	5.82728	6.02183	6.02183	5.82768	5.60155	6.07517	5.87721	5.79214	5.44618
RNU6-641P	8.15445	7.90367	8.12041	7.50959	8.51882	8.05459	7.64209	8.0943	9.43422	8.02908	9.22805	8.47799	8.75335	8.08197	8.02644	7.68639	7.96405	8.10212
RP5-1113E3.3	8.92942	8.94899	8.9306	9.0183	8.83738	8.91787	8.9806	8.89527	8.93527	9.0446	8.91925	8.91142	8.92474	8.8672	8.92087	8.92185	8.93981	8.81854
RP11-148G20.1	5.53073	5.27382	5.50258	5.58376	5.82326	5.51135	5.24514	5.51365	5.82264	5.3972	5.51013	5.66901	5.51752	5.49411	5.45773	5.48416	5.84489	5.57822
CLEC11A	4.71946	4.84061	4.92707	4.7545	5.03939	5.30207	5.13794	5.67428	4.89596	4.74522	4.89553	5.11694	4.99037	5.67469	4.96805	4.94934	4.89426	4.96458
DAPK2	5.7127	5.61177	5.63666	5.63886	5.66571	5.62793	5.47425	5.39463	5.86211	5.80409	5.61923	5.53071	5.63342	5.77522	5.85535	5.46017	5.77487	5.46324
DAPK1	6.55603	7.03588	6.07935	6.86483	5.99456	5.94768	5.94583	6.11957	5.51112	5.61079	5.41908	6.21783	5.93314	5.97467	6.32555	6.1083	5.98807	6.00697
RP11-146N23.4	4.83504	4.97731	5.32753	5.18016	4.59755	5.01031	4.78376	4.32238	5.94015	5.00563	4.70116	4.74302	5.05608	4.83317	4.69698	4.73498	4.85732	4.76245
RP11-253D19.1	4.10253	4.61914	4.37767	4.19563	4.24719	4.60829	4.15946	4.04915	4.52771	4.30242	4.31213	4.6091	4.72928	4.4169	4.55277	4.16402	4.53253	4.41502
RP11-253D19.2	3.52687	3.40098	3.47113	3.81421	3.97274	3.52914	3.53833	3.28121	3.58822	3.51611	3.522	3.42754	3.74527	3.49772	4.33486	3.31435	3.65113	3.76127
RP11-501O2.4	4.01368	3.9802	4.28386	4.15449	4.59582	4.32751	4.16521	4.30203	4.8319	4.30077	4.63942	4.61336	3.94829	4.58602	4.42424	4.01119	4.29469	4.5865
CRISPLD1	5.68126	7.02346	6.03748	6.5108	5.8422	5.91852	6.10857	6.68007	5.57921	5.54432	6.12068	6.21941	5.49454	5.43205	5.59447	5.99265	5.65931	6.03027
RP11-501O2.3	4.24874	4.56928	4.40115	4.70255	4.80003	5.44398	4.46655	4.02059	4.76122	4.06763	4.22371	4.67064	3.99412	5.09731	3.99749	3.95844	4.69668	4.23111
LOC91548	4.41512	4.42754	4.49751	4.52573	4.71533	4.61046	4.5406	4.48319	4.48529	4.46637	4.54589	4.75018	4.46465	5.00168	4.74711	4.17492	4.57303	4.59987
AP000472.3	4.392	4.42902	4.94926	4.47474	6.31508	4.18431	5.20608	4.60241	6.22149	5.03791	4.99098	4.9684	4.36293	4.46755	5.19118	4.57211	5.69078	5.30669
RP11-501O2.5	5.10144	4.88931	5.08458	5.08339	5.85564	6.85971	5.05246	5.3025	5.61492	4.90081	5.60585	5.40759	5.17532	5.33202	5.7391	4.78419	5.58293	5.35121
RP11-501O2.1	4.11006	4.63977	4.71508	4.39664	5.20331	5.82483	4.99833	4.4796	4.67931	4.13596	5.00543	4.67915	4.83206	5.04256	4.67087	4.28791	4.3973	4.63509
LOC101927867	3.80368	3.50371	3.95533	3.71996	4.34451	4.11786	3.80234	3.55656	3.94352	3.99102	3.84335	3.82775	3.8028	4.87778	4.33054	3.35482	4.2512	3.8485
NFKBID	5.10148	5.16406	5.12641	5.28673	5.55307	5.54122	5.23644	5.25205	5.25056	5.02116	5.29502	5.37488	5.20727	5.26287	5.95801	5.21638	5.22137	5.00621
LOC101927865	4.61161	4.4465	4.4799	4.45424	4.97064	4.73797	4.33896	4.39719	4.63933	4.484	4.78407	4.48569	4.75226	4.73745	4.76039	4.27946	4.80001	4.42591
NFKBIB	5.31015	5.26387	5.35577	5.43443	5.07611	5.18786	5.25127	5.31077	5.17516	5.37917	5.18775	5.29139	5.15902	4.9278	5.14707	5.40768	4.87774	5.10182
LOC101927866	4.54771	4.60199	4.78991	4.75204	5.40538	4.96407	4.78844	5.00434	4.69604	4.46148	5.15234	4.84246	4.78638	5.34392	4.54984	4.57195	5.16583	4.47545
NFKBIA	9.12659	12.3773	7.75615	12.0063	8.58568	8.23718	10.9838	9.54872	6.85193	7.86649	7.43778	9.95095	8.08467	9.97826	7.46343	10.9151	7.78253	9.69892
RNU6-645P	9.37484	9.46028	11.1454	9.70295	11.4147	10.3844	10.0412	9.29239	11.0124	8.94289	11.1435	10.1005	11.7252	11.2115	10.5128	8.34032	10.1886	8.86499
CRISPLD2	5.15092	5.00701	5.17141	5.02559	5.20951	5.10156	5.76044	7.37647	5.15444	4.81321	5.00502	5.32881	5.08915	8.32393	5.03959	5.41792	5.02554	4.82924
LOC101927869	3.94626	4.19074	3.83415	3.89158	4.28194	4.53678	3.84767	4.07815	4.00117	3.8344	4.13538	3.9735	3.74641	4.47435	4.22275	3.87742	4.32668	4.33865
NUPR1	9.55477	7.99402	8.75372	10.048	8.48486	8.59076	9.21198	9.04481	8.60719	8.97344	8.03872	9.26319	8.10919	8.12426	8.23333	8.39568	8.54856	9.03621
NAALAD2	4.3603	4.38264	4.81258	4.56435	4.74607	4.93858	4.7298	4.58089	5.22405	4.55814	4.91648	4.54424	4.94792	4.8366	5.00453	4.60566	4.581	4.45631
LOC101927870	3.84931	4.00089	4.20792	4.27714	4.92403	4.24262	3.96649	3.6402	4.17386	3.79361	4.32152	4.09626	4.04191	5.21717	4.8346	3.8134	3.94753	3.85215
SNORD111B	5.56685	5.09123	5.66423	4.99483	5.96979	5.45985	5.7995	5.46084	7.09701	6.62431	7.44026	6.72756	6.85799	7.50916	5.78575	5.45656	5.22125	5.18869
ENPEP	4.51339	4.80765	5.10548	4.71124	5.2515	5.21495	6.06895	5.61287	5.11972	4.96323	5.07619	4.90844	4.94484	5.76507	5.09967	4.87507	5.08939	4.89527
LOC101927873	3.84046	3.79773	4.08354	3.73699	4.17974	4.09079	3.67929	3.65451	3.97694	3.62053	3.74773	3.70986	3.69514	3.54415	3.81942	3.6084	3.91443	3.97921
NFKBIZ	5.34193	4.77999	5.13758	5.30173	5.21716	5.27496	7.53022	6.88422	5.48986	5.15528	5.19949	5.68025	5.2186	6.99441	5.1247	5.50404	5.05398	4.9091
MAVS	7.66076	7.47526	7.09166	7.35262	6.82105	6.62354	7.45749	7.45817	7.0312	7.37742	7.73099	7.53569	7.12593	6.48242	7.08631	7.8809	7.04837	7.14296
SLC7A11-AS1	5.79265	5.15274	4.9421	4.95583	4.81383	5.1802	5.37983	5.29547	5.20898	4.7256	5.30921	5.29091	5.15479	4.86489	5.24849	4.65041	5.64293	5.39331
LOC100132240	4.42825	4.58145	4.70114	4.63863	4.66063	5.5094	4.69032	4.824	4.82714	4.54473	4.61747	4.8157	4.57966	4.96528	4.75803	4.58716	4.73923	4.76941
RNU6-644P	5.17359	5.7823	4.86021	5.09017	4.94975	5.14424	4.01144	5.33012	6.59165	4.456	5.51042	4.8546	5.89486	5.88577	5.75448	5.59973	5.81522	5.05516
LOC101927881	5.60879	5.79125	6.11055	5.72449	5.58476	4.42221	5.87687	5.34685	6.09136	5.59303	6.20674	5.31304	6.17843	5.54677	6.02236	5.40562	6.09977	6.14826
C3orf14	4.87648	4.89975	4.72865	4.94292	4.76394	5.38535	5.01729	4.96349	4.8673	5.2659	4.70139	5.00805	4.92156	4.96351	4.98559	4.69007	4.93298	4.74512
RNU6-643P	8.42409	8.24994	9.62579	8.03373	8.82725	8.79158	8.74791	8.77903	9.77798	8.5952	10.2038	9.27464	9.72945	9.44425	8.79458	7.72918	8.80335	7.50488
LOC101927885	3.75315	4.36339	4.62634	3.84635	4.58716	4.24506	4.07386	4.24871	3.86515	3.75567	4.23855	4.30796	5.3475	5.15109	4.49899	4.08613	4.75981	3.88619
C3orf17	5.95012	5.98147	5.88584	5.90185	5.38162	5.44902	6.21168	6.06645	5.8822	6.24662	6.22919	5.87059	6.00856	5.3478	5.7649	6.86962	6.00778	6.06711
LOC101927886	5.04796	5.16205	5.4344	5.20147	5.97598	5.38776	4.81932	5.05523	5.51991	5.49263	5.09269	5.30572	5.29559	5.41778	5.41322	6.00166	5.34492	6.51645
C3orf18	5.60394	5.4497	5.44497	5.38783	5.50019	5.47581	5.46585	5.43488	5.37264	5.28415	5.43124	5.47733	5.27693	5.29803	5.63784	5.36421	5.42976	5.42562
NFKBIE	5.20621	5.0576	5.18533	5.31541	5.56649	5.48438	5.19244	5.34463	5.12366	5.14283	5.12162	5.27507	5.17352	4.9367	5.22999	5.06976	4.95644	5.15537
STK4	6.42616	6.3956	6.11186	6.40956	6.37393	5.94245	6.57838	6.55257	6.37704	6.69883	6.42072	6.38119	6.35495	6.16026	6.16168	7.18549	6.16303	6.34673
STK3	4.9339	4.92464	5.05129	5.04581	5.12941	5.13459	5.20717	5.04636	5.07381	4.87236	5.24917	5.0744	5.06412	5.17675	5.20238	4.97944	4.94188	5.06787
RP11-73G16.3	3.82185	3.92431	4.05029	3.901	4.96917	5.62659	3.85721	3.71376	4.27445	3.83111	4.22894	4.45981	4.35479	4.84113	5.07154	3.22562	5.06559	4.61287
RP11-73G16.2	4.40549	4.22195	4.53489	4.39707	4.66855	4.4851	4.45789	4.47123	4.65869	4.18379	4.53734	4.49879	4.02352	5.38143	4.35368	3.98838	4.42581	4.57643
HTN3	4.51341	4.78754	4.93362	5.08468	5.1318	5.35961	4.82152	4.91792	5.00518	4.55896	4.86761	5.38339	4.8864	5.01386	5.14724	4.54756	4.97769	4.63456
HTN1	4.85624	5.13126	5.4424	5.02347	5.3938	6.27152	4.97414	5.27068	5.29888	5.02414	5.03289	5.06188	5.76877	5.60977	5.34307	4.50198	5.55894	4.94666
LOC101927768	4.90518	4.89081	4.93506	4.82816	5.16631	5.37624	4.81878	4.71084	5.06572	4.73636	4.92225	4.9961	4.95054	5.17363	5.29926	4.67146	5.09575	4.88025
LOC101927769	4.12685	4.39811	4.46863	4.36566	4.7774	4.51607	4.37132	4.52947	4.59738	4.2524	4.48848	4.73662	4.6758	4.59417	4.77043	4.02758	4.94161	4.60116
LOC101927766	4.3893	4.13359	4.5556	4.20623	4.2734	4.15938	4.57451	4.04007	4.23876	3.87965	4.17388	3.81582	4.70475	4.99356	4.69566	3.52742	4.10261	4.29422
C14orf178	5.61067	5.7858	5.53295	5.67956	6.19542	5.86609	5.49558	5.4919	5.52895	5.42455	6.00571	5.58658	5.54931	6.77035	6.00351	5.04453	5.75682	4.69804
RP11-354O24.1	4.0558	3.96207	4.07127	3.87763	4.06909	4.8112	4.60482	4.19562	4.50442	3.86334	4.4324	4.20135	4.29032	4.75667	4.34058	4.16652	4.29376	4.19882
C14orf177	4.12036	4.21279	4.40351	4.27712	4.67578	4.85833	4.24119	4.41477	4.35423	4.18251	4.3434	4.36139	4.30545	5.33079	4.71626	4.00912	4.69003	4.3625
PEG3-AS1	5.09425	5.24579	8.06497	6.57188	4.72568	4.99127	5.91886	5.88159	6.31824	8.35985	7.54656	5.85384	8.19226	5.76995	5.35511	5.39849	5.45635	5.35766
LOC101927770	5.57131	5.68683	5.81203	5.75055	6.15455	5.95609	6.07714	6.08309	6.53785	5.76181	6.34288	5.95699	5.69887	5.86515	5.96963	5.9778	5.95634	5.99262
C14orf162	5.06116	5.16685	5.18207	5.08533	6.3971	5.16911	5.10378	4.75811	4.70301	4.98987	5.28952	5.10708	5.37141	5.43093	5.12782	4.73698	5.31486	4.57286
RP11-672F9.1	4.02288	4.10302	5.28612	4.2339	5.17707	4.72251	4.12118	3.97055	3.80287	3.82228	4.9587	4.18765	4.32146	5.34063	4.99784	4.33125	4.42177	4.42013
LOC101927777	4.86892	4.99636	5.26376	4.95443	5.49301	5.81412	4.95368	4.95056	4.96542	4.86056	5.25151	5.28355	5.18392	5.37288	5.34913	4.8112	5.42554	5.70244
C14orf169	4.71511	4.29894	4.76165	4.70795	4.93757	4.76793	5.18485	4.8787	4.77069	5.02023	4.755	5.05619	5.19117	4.88848	4.99824	4.28268	4.56202	4.24839
C14orf166	7.37625	8.47935	7.20592	7.57958	6.86199	6.44194	7.72185	7.96194	7.38594	7.94434	7.2389	7.57254	7.09405	6.84338	6.42914	9.60315	7.13863	7.86231
LRRC37BP1	6.09223	6.35968	6.18178	6.15761	5.91892	5.78622	7.09123	6.60332	6.4614	6.50847	6.41051	6.03097	6.25728	5.96385	6.30214	6.69617	6.41098	6.62353
LOC101927783	4.44935	4.65299	5.10002	4.38489	5.41418	5.59356	4.41529	4.49906	4.54651	4.75066	5.04397	4.34037	4.68686	4.44072	5.41643	4.4372	5.16269	5.29906
TMEM110-MUSTN1	6.59321	5.98445	6.01861	6.19673	5.68962	5.95328	6.09902	6.17706	6.14115	6.17207	5.89626	5.91137	6.12424	6.14949	5.96245	6.03555	5.92399	5.68869
LOC101927780	4.41615	4.66751	4.52109	4.5334	4.87116	5.13962	4.4173	4.22534	4.45545	4.17618	4.5634	4.58001	4.3483	4.87907	4.76751	4.23535	4.49055	4.24536
LOC101927787	4.24785	4.37263	4.44765	4.54102	4.82077	4.72344	4.37183	4.32802	4.67909	4.32195	4.51674	4.53469	4.43464	4.62518	4.85403	4.20833	4.70423	4.7441
DHTKD1	7.0683	6.47904	6.48883	6.51817	6.06539	5.83573	6.04685	6.0049	6.34316	6.94741	6.041	5.84556	6.16896	5.76077	6.38751	6.6623	6.37653	7.05729
RP11-285F7.2	6.8411	5.33737	5.339	6.52224	4.72071	5.49737	6.22992	5.59006	5.20977	5.74921	4.5908	5.25079	5.2171	5.02339	4.83818	5.67239	5.39931	6.23242
SLC9B1P1	4.83278	4.4297	4.74162	4.55228	4.48811	4.89066	5.33108	4.65525	5.67453	5.1658	4.82112	4.553	4.83894	5.25739	5.14639	4.36084	4.78897	4.92156
SLC9B1P3	5.23128	5.30114	5.29935	5.27614	5.31281	5.31679	5.35033	5.3042	6.03871	5.3691	5.31817	5.31632	5.36063	5.31852	5.3198	5.09728	5.32856	5.84049
LOC101927789	4.04464	4.12804	4.02527	3.71285	4.11482	3.86768	3.84924	3.89723	3.6425	3.60586	3.94297	3.83198	4.03766	4.14859	4.44984	3.85492	3.89175	4.36323
AC019100.3	3.93452	4.01744	4.14846	4.25731	4.57854	4.72584	4.16273	3.57011	4.21482	4.0243	4.24718	4.68594	4.29182	4.73818	4.49333	3.91372	4.54602	4.28814
RNU6-640P	5.9247	6.17406	6.16277	5.97436	7.48175	6.15568	6.18922	6.07487	6.65904	6.08373	6.39703	6.46647	6.26694	6.53657	6.24245	4.93589	6.32768	5.74233
LOC101927792	3.72578	4.42789	4.46095	3.98538	5.07055	4.7819	4.10504	3.84943	4.15017	4.17139	5.60587	4.80638	4.48738	5.12467	5.18738	4.00685	5.15445	4.40987
STOM	11.2422	8.7715	10.0797	12.0797	8.68675	8.83684	10.5678	10.1022	6.57964	8.95316	8.53295	9.91758	9.36074	7.96298	6.43213	10.47	7.4408	7.40067
LOC101927797	5.59876	5.41984	5.45227	5.75896	5.69014	5.65863	5.59285	5.4007	5.64987	5.52764	5.40591	5.5116	5.41608	5.37676	5.82766	5.25422	5.47692	5.9152
LOC101927798	3.62976	3.92523	4.14987	3.90155	3.98471	4.06629	3.64229	3.86286	4.01054	3.73382	3.97478	4.322	3.97146	4.11397	4.66167	3.63155	3.91791	4.3507
BAD	5.62365	5.67472	5.7767	5.64583	5.68842	5.69525	5.66211	5.72438	5.69292	5.60663	5.85266	5.73735	5.642	5.33915	5.63331	5.84693	5.59384	5.70054
DHDH	4.12765	4.09576	4.08359	4.13255	4.18474	4.39663	4.09563	4.0594	4.1069	3.99536	4.02739	4.2511	4.2244	4.30179	4.48301	4.06474	4.16431	3.98955
MINOS1	5.97341	5.88971	5.957	6.06359	5.89231	5.96082	6.21289	6.03874	6.02534	6.09427	5.82513	6.02721	6.0148	6.01127	5.86399	6.41763	6.0197	6.30839
C14orf183	4.50966	4.08661	4.42073	4.08198	4.05552	4.53836	4.34355	4.05577	4.4095	4.05515	4.46071	4.14681	4.02824	4.55402	4.23862	3.93154	4.3472	4.41047
LOC100134868	7.37647	7.42611	7.03568	6.89934	7.15103	6.26965	7.29911	6.91099	7.01387	6.96745	7.69968	6.91772	7.02983	6.347	7.24955	6.23991	7.03472	7.0754
RP11-90J7.4	4.1675	3.7665	3.55029	3.64985	3.51656	4.56961	3.84987	3.51331	3.89857	3.26947	4.16156	4.22572	3.94706	4.00304	3.90659	3.48464	3.84049	3.90192
C14orf182	4.57958	4.57916	4.72305	4.73542	5.15464	5.09857	4.67973	4.63284	4.97542	4.56801	4.88035	4.67794	4.71323	4.88341	4.84677	4.46292	4.90424	4.88857
RP11-90J7.2	4.07006	3.99094	3.87753	4.1571	4.5178	4.74579	3.98374	3.74326	4.06911	4.03776	4.07804	4.03036	3.93539	4.62392	3.98243	3.30378	3.86989	3.85674
C14orf180	4.97739	5.08972	5.2444	5.00893	5.3159	5.35548	5.15511	5.09392	5.27023	5.13945	5.15062	5.11652	5.10914	5.32274	5.45841	5.03174	5.34158	5.23138
RP11-414H23.2	4.75017	5.22619	5.34772	5.10521	5.68723	6.05392	5.16926	5.02066	5.0166	4.7935	5.07631	5.05947	5.08536	6.2212	4.9209	4.71612	5.2921	4.90114
SPDEF	4.68068	4.66335	4.90006	4.809	5.291	5.15606	4.69327	4.86054	4.84789	4.55345	4.88219	4.65913	4.71137	5.36752	4.85193	4.6409	4.91322	4.76099
LOC101927799	3.89014	3.99235	4.15081	3.87976	4.33794	4.77082	4.10197	4.09157	3.90687	3.94685	4.36887	3.98145	3.98132	4.14023	4.03998	3.88646	4.01546	3.8204
RP11-414H23.3	4.34681	3.98933	4.58957	3.95212	4.77798	4.64653	4.47753	4.34074	4.30801	4.22533	3.73837	4.48901	4.30542	5.33494	4.46245	3.53859	4.36616	4.14144
BAX	7.4457	7.40525	7.53329	7.53279	7.52462	7.53639	7.60253	7.59933	7.7402	7.53125	8.03698	7.94421	7.52288	7.52288	7.41562	7.54387	7.50872	6.9227
BSPH1	3.8298	4.70295	4.0044	4.24276	4.85173	4.58253	4.27445	3.99917	4.3103	3.76074	4.38471	4.27565	4.38926	4.25833	4.30755	4.02183	4.4562	4.20542
RP11-282I1.1	4.55636	4.36192	4.41887	4.40666	4.57728	4.74282	4.54709	4.55438	4.76375	4.4265	4.61536	4.73208	4.6452	4.99078	4.94193	4.44862	4.89414	4.76462
RP11-282I1.2	4.83803	5.17413	5.11948	4.32879	5.20951	5.16043	4.80907	4.65908	4.57378	4.94539	4.83983	4.85693	4.76555	5.03493	4.80058	4.76924	5.209	4.77161
HTR4	4.34272	4.27443	4.43163	4.16238	4.68279	4.73925	4.38186	4.25652	4.50034	4.2232	4.34271	4.47656	4.42833	4.68576	4.64639	4.11132	4.55562	4.41359
HTR7	4.4213	4.63274	4.40756	4.45549	4.71795	4.78807	4.5569	4.26518	4.44395	4.41826	4.51372	4.74578	4.62616	4.52129	4.58791	4.23704	4.75541	4.56786
HTR6	3.66479	3.83447	4.09789	3.79754	3.93326	4.59402	3.79313	3.96793	3.98888	3.58562	3.9683	3.86375	3.98988	4.06282	4.46345	3.49009	4.01766	3.80736
BBX	7.26297	7.01389	6.37239	7.2425	6.27851	6.18955	6.92791	6.69786	6.49484	7.00053	6.14613	6.42175	6.42949	6.14248	6.39697	7.47755	6.48841	6.93182
C14orf132	5.69137	6.35503	5.49492	5.39785	5.20172	5.33238	5.37841	5.40367	4.69206	5.19582	5.11521	5.48689	5.43014	4.69914	5.59149	5.4074	5.52405	5.70571
AC023128.1	4.22285	3.68447	4.09218	4.10205	4.98814	5.03218	3.8921	4.0846	3.92531	4.1635	4.13887	4.0859	4.125	4.81198	5.29564	3.55702	4.33354	4.40295
GATSL1	8.13247	7.59571	7.56446	7.54226	6.75655	6.73095	7.13498	7.06724	7.41657	8.23615	7.13102	7.07071	7.90281	6.11866	7.17026	7.82134	6.97483	7.90808
COL12A1	4.66796	5.19904	4.89069	4.96606	5.2396	5.1956	6.22754	10.2219	5.00647	4.8547	5.1214	5.66529	5.2198	10.2082	5.06888	5.47872	4.94598	4.92977
LOC284865	4.28289	4.53569	4.60021	4.2752	4.23923	4.26103	4.2908	4.19471	4.32463	4.12927	4.15086	4.22282	4.18698	4.58963	4.52468	3.82572	4.54896	4.3423
GATSL3	5.5782	5.52358	5.50748	5.42915	5.47133	5.52264	5.34248	5.3775	5.46371	5.2948	5.35289	5.45711	5.34938	5.43325	5.45049	5.42853	5.44954	5.38624
GATSL2	7.65857	7.23181	7.14638	7.23302	6.61569	6.42832	6.76419	6.73861	7.09453	7.80212	6.79871	6.63646	7.31509	5.75847	6.888	7.50596	6.79599	7.38182
RP11-506N2.1	4.87252	4.78277	4.92985	4.61329	5.60746	4.96936	4.71806	4.70109	4.98221	4.71649	4.8782	4.75367	4.9517	4.82013	4.92066	4.23688	5.53049	5.07467
LOC100288152	5.24585	5.28062	5.40718	5.28693	5.26879	5.49928	5.29003	5.32292	5.26478	5.42558	5.08228	5.35053	5.69453	5.41944	5.39324	5.20058	5.25974	4.72795
BCR	5.74021	5.37591	5.08481	5.47314	4.87217	5.13851	5.01299	5.0768	5.16631	4.98383	5.08124	4.96161	4.8516	4.95282	5.35772	4.94876	5.73155	5.42735
RP11-31K23.2	5.73154	5.83576	5.82689	5.8477	5.82099	6.07023	5.8477	5.75035	5.83156	5.64861	5.81554	5.81672	5.98987	5.81193	5.83198	5.47891	5.83185	5.68948
LA16c-4G1.3	4.44965	4.47484	4.19896	4.02846	4.27118	4.64009	4.51313	4.24109	4.1179	4.37779	4.22236	4.26131	3.95564	4.16598	4.58785	3.95775	4.36069	4.75838
RP1-302D9.2	5.09369	4.9807	5.19885	4.60293	5.32646	5.19294	5.03746	4.86048	5.41314	4.84825	5.03484	5.59028	5.32681	5.19043	5.21143	4.70713	5.46127	5.08219
RP1-302D9.1	4.22908	4.11768	3.80047	4.41194	4.86157	4.54909	4.07959	4.42254	4.3236	4.05688	4.949	4.51623	4.27508	5.24586	4.6143	3.95072	4.8303	4.32018
RP1-302D9.3	4.44772	4.68365	4.7047	4.50808	4.68121	4.55401	4.53547	4.66372	4.55638	4.30624	4.53905	4.51841	4.49295	4.11965	4.92899	4.18981	4.55721	4.24774
RP11-39H13.1	3.32447	3.54284	4.00595	3.45391	3.85113	4.19691	3.62179	3.72902	3.65837	3.41732	3.79113	3.93312	3.90755	3.62755	4.64311	3.33484	4.45194	4.08201
GTF2IRD2B	7.01052	6.87764	6.86877	6.88958	6.68609	6.72486	7.32714	6.88176	6.85941	6.83577	6.85742	6.74928	6.86291	6.85322	6.85904	6.88958	6.86781	7.07097
T	4.37314	4.57493	4.59871	4.51553	4.78609	5.11814	4.53071	4.55989	4.7427	4.36622	4.67454	4.68296	4.7315	4.88652	5.0494	4.34713	4.77374	4.7001
DSCR8	4.14322	4.35915	4.18568	4.32181	4.67293	4.65217	4.13622	4.37309	4.48162	4.21007	4.62042	4.32274	4.50609	4.80362	4.57777	3.88962	4.62311	4.3106
C14orf159	6.27346	6.20477	5.79802	5.80735	5.70333	5.94107	5.81803	5.85093	5.61142	5.54199	5.92841	5.80716	5.71873	5.69911	5.81878	5.80333	5.80477	5.75512
DSCR4	4.59002	4.8499	5.11233	4.7933	4.97049	4.9721	4.88069	4.89892	4.95427	4.70725	5.09871	5.03476	4.87495	5.26574	5.34321	4.41484	4.98872	4.74156
DSCR3	5.81732	5.99012	5.77211	5.88265	5.91962	5.91475	5.67765	5.78266	5.90249	5.9155	5.96717	5.91672	5.66492	5.83385	5.90911	5.98783	5.81306	5.82216
LOC644936	6.79275	7.60789	6.84034	7.80327	6.86618	6.77938	7.32418	7.25443	6.84787	7.192	7.22164	8.16439	7.26586	6.45533	6.35558	7.85507	6.82295	6.71799
DSCR9	4.74667	4.60502	4.81907	4.46892	4.9756	4.84963	4.83988	4.60512	5.39522	4.83988	4.85342	4.71595	5.01729	4.79695	4.8049	4.80853	5.17492	4.92879
SPIN4-AS1	5.15618	5.31486	4.88972	4.73609	5.4709	5.18433	5.24642	5.72505	5.47537	5.02512	5.44637	5.74839	4.8685	5.71882	5.749	5.45604	4.91151	5.78433
OCSTAMP	3.72041	4.1404	3.99218	3.8519	4.16367	3.96527	3.55619	3.98371	3.98823	3.94964	4.1264	4.2218	4.14877	4.2428	4.37117	3.86708	4.27627	3.88449
AC004054.1	4.69043	4.9753	4.98759	4.36995	4.90489	6.01747	4.8534	4.86237	5.47163	4.00177	4.94317	4.2317	4.88329	5.28348	4.99627	4.24179	4.86198	4.63916
STRC	4.40142	4.38213	4.65664	4.45463	4.83872	4.84183	4.50697	4.48992	4.70377	4.39003	4.64341	4.5171	4.59743	4.60867	4.78097	4.25546	4.64014	4.54657
C14orf142	4.99692	4.83287	4.75697	4.71966	5.05327	4.84348	4.91873	4.54149	5.20824	5.76916	4.95081	4.98832	4.6664	4.42607	4.42827	5.24794	5.01708	5.02838
ISX-AS1	4.77939	5.0178	5.07214	4.65794	5.3443	5.32301	5.0077	4.97514	5.34327	4.8871	5.09277	5.51843	5.10257	5.51016	5.1634	4.85487	5.52838	4.91989
LOC100288175	6.07758	5.92875	5.98745	6.11838	6.20523	6.18406	6.07861	6.07076	6.05884	5.92849	6.00829	6.04302	6.04489	6.03823	6.05934	5.89199	6.05871	5.97014
DHFR	6.98703	6.99275	7.0225	6.95023	6.72592	6.46654	7.16021	7.01377	7.78425	8.08145	7.31051	6.86179	7.04424	6.7218	6.86298	8.04832	7.12277	7.13762
LOC100134822	8.97822	8.1631	7.68937	8.17835	7.64738	7.00533	8.79408	7.96611	7.96163	8.47069	7.70096	7.8376	8.14321	7.74491	8.1632	8.7869	7.44882	8.06587
PNPT1	7.07928	7.06734	7.05847	7.1773	7.01734	6.75716	7.07928	6.74312	6.91383	7.35394	7.04712	6.85527	6.8776	6.74881	7.07708	7.88299	7.05751	7.50053
LOC644919	5.45769	5.40274	5.84108	5.34958	5.51218	5.12825	5.64138	5.2588	6.51904	5.29291	5.9587	5.18436	5.91882	5.14976	6.11583	5.15576	5.851	5.80405
C14orf144	4.92954	4.79377	5.15162	4.77382	5.7197	5.35457	4.84434	4.88859	5.30724	4.97522	5.03301	4.91327	4.76857	6.17827	5.02305	4.58522	5.19724	4.84757
LOC284889	5.77973	6.00469	6.04661	5.78274	6.7096	6.19715	5.90744	5.82457	5.96784	5.83465	5.80901	6.2963	6.16185	6.26666	6.24969	5.79867	6.13584	6.13921
LOC284898	4.09194	4.36386	5.33012	4.52757	4.96415	5.38549	4.32063	4.32282	4.97499	3.78951	4.49576	4.37177	5.20348	5.27511	5.3615	4.246	4.93264	4.56977
STRN	7.98409	7.35412	6.41247	7.73729	6.52733	6.09974	7.18843	7.06732	7.00304	8.09412	6.30086	6.53998	6.79564	6.00117	5.99866	7.58941	6.56203	7.65162
LOC100288181	5.75284	6.04767	5.88749	5.3906	6.84996	5.92005	5.92111	5.55718	6.14924	5.49011	6.01306	6.40068	5.76688	6.09697	5.85312	5.84147	5.80814	6.09038
DHCR7	6.46021	6.50193	5.97489	6.19726	6.10671	6.00544	6.008	5.75385	5.94516	6.06997	6.49084	6.36694	6.0616	5.77535	6.22381	7.28106	5.99692	6.87304
AQPEP	4.0065	4.2411	4.4245	4.15282	4.56793	4.69545	4.26174	4.12383	4.4845	4.14966	4.64133	4.29309	4.38486	4.83411	4.49397	3.94192	4.41241	4.33368
IGKV3D-7	5.62924	4.92891	6.13798	6.67795	6.43196	6.4423	5.7348	6.63189	6.83677	7.7726	5.84575	7.74799	6.24184	7.7668	5.54256	7.27815	5.79217	6.49313
MAGI2-IT1	5.76949	5.60612	4.83259	4.75549	5.40524	4.93812	4.67317	4.70359	4.75354	5.01157	5.32116	4.673	5.89449	6.04288	5.27502	4.64338	5.40524	4.29992
MBD1	5.89135	5.6631	5.86978	5.82238	5.84987	5.76562	6.03807	6.03999	5.86656	6.31128	5.90331	5.65346	5.87451	5.67492	5.86858	6.00444	5.90997	5.71953
CPB2-AS1	5.40487	5.94866	5.88013	5.06854	5.07105	5.16051	5.29431	4.73135	4.76398	5.05633	4.96966	5.1964	5.47433	5.17315	5.37584	5.01017	5.34574	5.55094
SPDL1	5.12742	5.28072	5.18217	5.20793	5.35636	5.37547	5.29741	4.99354	5.27811	5.47491	5.19787	5.01682	5.28663	5.28763	5.43371	5.35349	5.27029	5.16052
MBD6	6.88225	6.71309	6.61369	6.9906	6.74711	6.51098	6.96639	6.98524	6.6182	6.74615	6.80761	6.92087	6.82227	6.89799	6.61373	6.88762	6.2366	6.01492
BBC3	5.24538	5.21673	5.10029	5.16612	4.98519	5.1899	5.33119	5.20124	5.03723	5.33366	4.95276	5.23147	5.09743	4.97965	5.03345	5.03967	4.99808	5.04855
MBD2	8.33659	7.65757	7.59667	8.3747	7.32263	6.70594	9.08311	9.50227	7.63346	8.04173	6.97462	7.90366	7.18227	6.61816	6.85496	10.3671	7.42524	8.96392
MBD3	7.35182	7.5393	7.48989	7.64507	7.41623	7.1376	7.47226	7.54885	7.38433	7.95742	7.37983	7.09624	7.42529	7.46465	7.42246	7.76527	7.29497	6.97531
MBD4	6.91573	6.47016	6.57624	6.92666	6.22541	6.44125	6.99658	6.75257	6.50588	6.74134	6.34666	6.65381	6.54813	6.10836	6.5325	7.44024	6.41848	6.38112
BGN	6.90292	7.89242	7.26441	7.60715	6.35126	6.41667	11.1095	13.3665	7.53473	8.51006	7.32627	9.44311	7.77953	12.4239	6.15619	9.29276	6.04962	6.53396
MBD5	6.38922	6.61976	6.33653	6.30375	6.0835	5.97521	6.40582	6.24546	6.60389	6.4686	6.20138	6.15574	6.13727	6.36974	6.60037	6.82932	6.50427	6.62172
FKBP9P1	5.70852	5.58575	5.90432	5.98055	5.86738	5.84931	6.51923	6.45076	6.17289	6.23916	6.40176	6.39476	6.0415	6.64757	6.00882	5.85784	6.06439	5.8936
LOC284825	4.98409	5.01794	5.1559	5.02969	5.3918	5.03972	5.00538	5.15237	5.49926	5.06234	5.39376	5.13516	5.08864	5.18619	5.14949	4.67138	5.41147	5.13511
RSF1-IT1	10.862	10.8501	10.8412	10.862	10.8245	10.8285	10.7032	10.8542	10.8459	10.862	10.961	10.831	10.8358	11.0991	11.4791	10.7975	10.8402	10.8402
RSF1-IT2	4.80416	4.97246	4.82637	5.44919	5.24194	5.62571	5.65737	4.98087	6.23439	5.86797	6.48952	5.52172	5.36311	5.87538	5.0627	4.76676	5.32823	5.64163
RP11-227H4.5	7.73871	7.77479	7.92358	8.40581	7.75641	7.45706	7.74466	8.23696	7.37017	7.54548	7.98285	7.81503	7.83923	7.89406	7.9326	8.14229	7.49474	8.1217
LOC100288123	4.85633	5.32135	4.78707	4.90868	5.1755	5.82286	5.30757	5.45911	5.27509	5.30344	5.7812	5.35221	5.43703	5.14037	5.4055	5.02198	5.11412	4.84056
PAXBP1-AS1	5.58114	5.79183	5.46378	5.46976	5.3319	5.47094	5.63916	5.26842	5.82795	5.36653	5.71026	5.37929	5.1382	5.40563	5.84018	5.21465	5.34947	5.30748
CTD-2588J1.1	4.80241	4.83335	4.72641	4.8012	4.61627	5.70996	4.90614	4.39814	4.78338	4.42279	4.75265	4.66289	4.30264	5.23487	4.71214	4.36773	4.9519	5.03514
AC093381.2	5.86615	5.84506	6.3943	6.19624	6.76652	6.24692	6.12941	5.68131	6.67842	5.792	5.88125	6.15353	6.35527	6.14392	6.9256	5.9102	6.97395	6.30065
CTD-2284J15.1	4.54543	4.66162	4.81213	4.76581	5.02297	4.80659	4.7116	4.67598	4.70057	4.72	4.66809	4.81782	4.73685	4.87547	4.90568	4.54387	4.57948	4.75039
ZNRD1-AS1	4.81109	4.72745	5.05589	4.70637	4.96058	4.92416	4.87989	4.90334	4.85765	4.91076	4.93275	4.67738	4.81816	4.83772	5.01102	4.88535	5.09374	4.86305
TRMT61A	5.5667	5.7294	5.61234	5.51987	5.66874	5.34248	5.67083	5.53273	5.66863	5.77863	5.51799	5.46693	5.4692	5.61554	5.3141	5.63919	5.72563	5.57113
TRMT61B	5.26881	5.59452	5.08749	5.33408	5.44297	5.27585	5.80872	5.36684	5.42625	5.63622	5.37668	5.00863	5.35263	5.36122	5.27964	5.81529	5.5264	5.89886
LOC284837	3.91366	4.12404	4.11569	4.05348	4.41778	4.4044	3.96559	3.92215	4.03529	3.99512	4.21137	4.22786	4.09162	4.11307	4.30979	4.02845	4.12993	4.03962
STX8	8.74582	8.81975	7.60788	8.45089	7.42396	6.56503	7.89336	7.75535	7.51984	8.16643	7.18648	7.85572	7.78308	7.56597	7.14433	8.9608	7.76901	8.84921
STX7	7.6736	7.64264	7.12146	7.99816	6.68805	6.40382	7.13877	7.15852	6.6111	7.28607	6.64981	7.15133	6.91391	6.77331	6.26929	7.64401	6.95568	7.56359
STX6	7.70537	7.56309	7.46238	7.69003	6.70594	6.55067	7.29166	7.41934	7.11304	7.64051	6.86753	7.10645	6.82806	6.56962	6.63468	8.36145	6.99001	7.48673
BID	5.46869	6.04261	5.64307	5.36243	5.27236	5.16568	5.38766	5.23206	5.49965	5.42277	5.26933	5.24964	5.31717	5.15335	5.34225	6.04895	5.61131	6.11188
MYBPC2	4.28826	4.26966	4.38822	4.29781	4.53826	4.59408	4.26748	4.22996	4.474	4.25333	4.4159	4.37355	4.40559	4.67772	4.56447	4.15359	4.58748	4.29668
STX5	6.62505	6.44322	6.4977	6.66289	6.20404	6.24735	6.41313	6.52138	6.384	6.20231	6.42708	6.69155	6.28181	6.57035	6.39121	6.81905	6.0914	6.1747
MYBPC3	4.82148	4.85045	4.97719	4.85145	5.12714	5.08203	4.8727	4.87985	5.01204	4.8379	4.89191	4.97011	4.8434	5.08319	5.02895	4.81567	5.15595	4.95726
STX4	6.76464	6.69609	6.45196	6.72842	6.67549	6.51904	6.77738	6.69739	6.73837	6.74433	6.79713	6.65675	6.84813	6.65929	6.78683	6.46212	6.56764	6.20509
STX3	5.59569	5.68067	5.41135	5.94173	5.59957	5.40339	5.79545	5.53851	5.14649	5.3437	5.4439	5.79492	5.60617	5.57213	5.45486	5.58143	5.38823	5.31113
MYBPC1	5.2142	4.84269	5.26545	5.21882	5.18862	5.79807	4.86747	4.79029	5.11137	4.5448	5.15075	5.07548	5.07545	5.12803	5.05352	4.50206	5.07747	5.06761
STX2	6.18907	6.16304	6.02039	6.34425	5.89174	5.88015	6.79485	6.81727	6.24705	6.73355	5.97894	6.31153	6.0413	5.94978	6.16517	7.29339	6.25238	6.64006
BIK	4.61646	4.755	4.64064	4.70743	5.29181	4.94317	4.67047	4.66184	4.77707	4.5489	4.8383	4.72445	4.77415	5.21882	5.01659	4.41008	4.73231	4.54743
RP1-137K2.2	5.17	5.48422	5.02147	4.98905	5.15542	5.38019	4.70492	5.30783	5.24049	5.47944	5.06853	5.19493	5.66072	5.83515	5.93695	5.70602	5.10349	5.05578
ST6GAL2-IT1	4.39992	5.34693	4.95479	3.98974	5.43904	3.86419	4.52229	4.41214	4.47661	4.28523	4.62627	4.57188	4.32311	6.50183	4.74073	4.45041	4.66465	4.26086
TRDJ1	4.01807	3.93596	4.30308	4.12083	4.62728	4.42134	4.15968	4.34579	4.27104	4.174	4.30517	4.02467	4.31126	4.47243	4.61214	4.26557	4.25211	4.38734
ENOX2	5.42103	5.32139	5.20904	5.49736	5.61775	5.77205	5.49698	5.40431	5.30694	5.47639	5.22651	5.44236	5.44687	5.43435	5.47319	5.55414	5.52116	5.48928
CPPED1	5.16165	5.20509	5.00042	5.38627	5.02689	5.18987	5.02785	5.44107	4.89071	5.13766	4.69561	5.28132	5.24142	5.2634	5.09006	5.09728	4.99961	4.70579
ENOX1	5.09552	5.01892	4.94442	5.00424	5.18005	5.38525	4.75041	5.02266	4.73517	4.88678	5.03229	5.03792	5.42116	4.98782	5.15454	4.78028	5.19039	5.18671
RP11-10J21.6	4.21805	4.31626	4.1639	4.54928	4.44448	5.07569	4.53516	4.11651	4.70533	4.30644	4.88059	4.80365	4.26506	4.44172	4.33245	4.2106	4.99316	4.49012
FNIP2	6.29629	6.17563	5.82116	7.01125	6.04298	5.84349	6.05957	6.02056	6.17361	6.83182	5.63643	6.52961	6.36538	6.37169	5.8851	7.65853	6.11972	6.03614
RP4-657D16.3	3.34562	5.4107	4.24839	4.80926	5.41222	5.69414	4.81433	4.23658	4.87669	4.00988	5.73083	5.52913	4.76887	5.55523	4.46356	4.65877	4.64529	3.68896
RP11-10J21.5	4.24515	4.19664	4.55463	4.28231	5.08291	4.96166	4.65299	4.5362	4.57011	4.44393	4.79086	4.75955	4.82076	5.21838	4.86438	4.28723	4.4777	4.51079
FNIP1	7.08224	6.98249	6.28251	7.05991	6.282	6.03943	6.59385	6.59319	6.31089	6.72322	6.24377	6.37978	6.54925	6.25623	6.10818	6.86066	6.17527	7.41163
RP11-31E13.2	4.11795	4.46754	4.20015	4.45308	4.61591	4.73888	4.27155	4.27647	4.62326	4.21708	4.55297	4.97888	4.29389	4.63762	4.83348	4.27491	4.86859	4.61622
RP11-10J21.4	7.23658	6.3875	6.94394	6.9709	7.65658	6.70551	10.0481	8.9619	8.7549	8.88634	7.50077	6.86421	7.10544	7.28881	7.09872	7.45999	8.52666	10.934
RP11-10J21.3	4.77827	4.82655	4.72451	4.95995	5.1298	4.67958	5.02074	5.26234	5.14169	4.8167	4.63156	4.53298	5.14431	5.79512	4.99298	4.82344	4.73056	5.27216
RP11-322I2.1	4.7413	4.61296	5.4493	4.50199	4.90919	5.1621	4.72758	4.75381	4.77662	4.85576	5.28851	4.72804	4.7139	5.04695	5.46168	4.73165	4.70294	4.60138
MCHR2-AS1	4.58458	4.56718	4.67177	4.59663	4.68011	4.73449	4.69015	4.77952	4.86276	4.41911	4.75574	4.6895	4.60159	4.79744	4.83301	4.43713	4.55838	4.69637
LOC644961	6.26093	6.10978	6.29048	6.31164	7.14867	6.27775	6.0304	6.30347	6.49668	6.31129	6.54935	6.31338	6.28497	6.1506	6.36175	6.13845	6.50833	6.12353
AC003104.1	4.34408	4.79211	5.55293	4.29823	5.33255	5.77144	5.64786	4.61462	5.7194	5.2919	4.64685	4.81092	4.41405	6.10077	5.81526	5.6431	5.6648	5.29099
CHIT1	4.70943	4.86654	4.99091	4.9171	5.10013	5.03888	5.01698	5.02592	4.96023	5.24683	4.87697	5.22198	4.77829	5.37552	4.93443	4.66455	4.97087	4.97334
TCERG1L	4.86875	4.97531	5.07667	4.92884	5.07227	5.19907	4.84966	4.81401	4.97112	4.76832	5.11491	4.96092	4.98616	5.08097	5.1158	4.68304	5.06083	4.86492
POT1-AS1	4.58494	4.87336	4.84852	4.5175	4.66498	5.01482	4.64366	4.58613	4.88246	4.62822	4.76108	4.70543	4.74034	4.79343	4.79973	4.29491	4.74407	5.04092
FNTA	7.74114	7.34425	6.62976	7.64706	6.36482	6.22607	7.39354	7.08714	6.50592	7.31448	6.73783	6.96918	6.92335	6.04567	6.43814	8.23007	6.71762	7.65265
RP11-324J13.2	4.09601	4.59314	4.10475	4.15726	4.4145	4.68699	4.00754	3.89546	4.39277	3.59762	4.50852	4.95825	4.34427	4.28474	5.37706	3.70359	4.33962	4.28676
STYX	6.25943	6.2836	6.27794	6.29973	6.0149	5.61912	6.47074	6.69346	6.65416	6.74585	6.39888	6.29043	5.95011	6.11238	5.96359	6.96865	6.07307	6.03173
MYBPHL	3.94927	4.10933	4.20171	4.15027	4.55989	4.24189	3.97545	3.91087	4.50962	4.101	4.30338	4.22661	4.18629	4.77935	4.44435	3.9039	4.66225	4.14077
RP11-615J4.3	3.92087	4.12361	4.62589	4.29251	4.40146	4.14424	3.80506	4.08413	4.41292	3.97869	3.94041	3.85702	3.96557	3.98683	4.53752	3.78519	3.75064	3.97584
MGC45922	5.72846	5.75592	6.31674	5.91286	6.1924	6.59662	5.84301	5.61909	6.4773	5.68492	6.34229	5.88876	6.1071	6.26608	6.39595	5.20503	6.03099	5.7649
TSSC1-IT1	5.27194	5.74692	5.30092	5.47678	5.90676	6.8391	5.71444	5.55974	6.43152	5.85567	5.54806	5.74051	5.56916	5.49493	7.04163	6.52311	5.76818	5.78966
VOPP1	6.32255	6.3892	6.17928	6.37876	6.22175	6.11456	6.37621	6.40863	5.9516	6.08187	6.21486	6.60285	6.11244	6.21122	5.78162	6.29364	6.02171	5.95642
AC002386.1	4.34113	5.47509	5.227	4.49613	4.81663	5.38243	4.58841	4.58389	4.86149	4.34806	4.63103	4.79656	5.10618	5.72384	5.38209	4.5152	4.8784	4.90283
BLK	4.43918	4.45705	4.63204	4.3662	4.93862	4.99681	4.37814	4.20492	4.64456	4.33939	4.562	4.58734	4.61078	4.58414	4.69872	4.54008	4.79046	4.47677
BLM	5.53478	5.23943	5.09979	5.09492	5.2637	5.32628	5.89962	5.38205	5.87739	5.6589	5.83884	5.44339	5.31712	5.44082	5.72106	6.3911	5.36049	5.59334
AC073635.5	3.92915	3.77561	4.31067	4.22829	4.92403	4.15936	4.75229	4.5547	3.99489	3.76225	4.17298	4.24162	4.18686	4.54509	4.59977	3.71405	4.30842	4.09625
PDZRN3-AS1	3.4124	3.77139	3.52883	3.56113	3.63792	3.7829	3.2012	3.60371	3.59793	3.40746	4.08273	3.5064	3.6145	4.03847	3.76093	3.49985	3.5546	3.35445
SESTD1	7.08087	6.526	6.30178	6.90593	5.97075	5.74008	6.57198	6.3088	6.28252	7.55721	6.05687	6.16769	6.34134	6.31029	5.7896	6.31271	6.11943	6.5108
IREB2	6.3685	6.07731	6.38761	6.55673	6.18362	5.43966	6.4455	6.42414	6.52783	7.15535	6.47085	6.20902	6.18534	6.36468	6.35811	7.61014	6.17452	6.82799
BMF	5.98465	5.7853	6.01621	6.12575	6.12217	6.12919	5.8241	6.03208	6.28709	5.87108	5.92015	5.86796	5.99444	5.90979	5.9527	5.99045	6.18692	6.28324
CD300LF	5.27597	5.37862	5.47208	5.66158	5.54382	5.81476	5.40307	5.53898	5.54574	5.52721	5.39108	5.32565	5.44212	5.32484	5.42637	5.47905	5.65411	5.49456
CD300LG	4.00983	4.2193	3.99599	4.13808	4.23787	4.27945	4.10609	4.01571	4.02799	3.88533	4.12707	4.04908	4.13061	4.39106	4.2442	4.0817	4.08402	4.25272
MBIP	7.03788	6.57485	6.85496	6.57752	6.47136	6.33374	6.27314	6.16507	5.97475	6.29906	6.1143	6.22612	6.0321	6.34042	6.40744	6.93951	6.83143	7.27809
MEF2BNB	5.95086	5.88992	5.97733	5.93015	5.93551	5.95356	6.06076	5.89039	5.97017	5.90693	5.88754	6.00911	5.9224	5.91055	5.92878	5.88237	5.95804	5.76767
DHPS	7.17994	7.67657	6.49048	6.53253	5.92865	5.74213	6.72489	6.37251	6.30352	7.66632	6.42026	6.20791	6.22349	6.04974	6.15126	6.96346	6.16846	6.87642
LOC100506929	4.16251	4.35686	3.88094	3.8679	4.1826	4.13032	4.09833	4.38988	4.30445	3.6521	4.71438	4.28095	3.93975	4.72888	3.9852	4.00401	4.04302	3.87182
RNVU1-10	19.9305	19.9185	19.9096	19.9305	19.8929	19.8969	19.9305	19.9226	19.9143	19.9305	19.8983	19.8995	19.9048	19.8947	19.8999	19.9029	19.9087	19.5175
BMX	4.23032	4.38039	4.45671	4.35021	4.84584	4.83941	4.32361	4.60783	4.66083	4.4505	4.53352	4.51719	4.55495	4.92837	4.62234	4.20371	4.81788	4.39214
RNVU1-14	13.1792	13.4949	14.3884	13.7868	14.9919	14.6362	13.6509	13.9665	14.0387	13.6545	14.6729	14.5069	14.7844	14.8118	14.6198	13.0415	14.0761	11.1618
RGMB-AS1	4.48164	5.3608	5.20636	4.92869	4.80848	5.04981	4.58136	4.79453	5.3405	4.68083	4.95962	4.75303	5.22278	4.81529	5.41743	5.35955	4.99932	4.71846
CD300LB	4.22791	4.1209	4.47062	4.42634	5.14294	4.69513	4.37095	4.51836	4.81666	4.33667	4.16565	4.73513	4.19548	5.05853	5.34927	4.20101	4.25378	4.5506
HTR1F	4.7245	4.61739	4.48799	4.62699	4.53913	4.54527	4.68118	4.77611	5.34861	4.62785	4.92713	4.61251	5.08315	4.45198	4.94923	4.3247	5.1252	4.68699
CD300LD	4.66977	4.57849	4.79722	4.82923	5.01894	5.03942	4.80591	4.94609	4.95379	4.64317	4.93511	4.81379	4.6571	5.56353	4.81315	4.46582	4.94442	5.24436
HTR1D	3.9168	3.87171	3.99844	4.10862	4.77774	4.7715	4.18585	4.43314	4.3811	4.05829	4.78206	4.6451	4.28629	4.63135	4.1304	3.89318	4.20624	3.97742
HTR1E	4.30647	4.28688	4.49015	4.3514	4.71043	4.54052	4.20768	4.4858	4.17048	4.36216	4.47314	4.36325	4.43112	4.53797	4.49307	4.19646	4.62387	4.42796
HTR1B	4.70328	4.77715	5.00597	4.93791	5.17794	5.85896	4.60886	4.90925	4.88481	4.53246	5.0578	5.01755	5.32158	5.46213	5.23639	4.66507	5.33305	4.78854
PPWD1	6.69483	6.34097	5.91804	6.36375	5.17472	5.1418	6.61878	6.2339	5.80113	6.4464	6.01309	5.50739	5.73518	5.67157	5.934	6.72491	5.8915	6.17885
HTR1A	4.21629	4.39597	4.70777	4.37821	4.81754	4.735	4.11806	4.29275	4.56315	4.01262	4.47038	4.72017	4.436	4.68602	4.7479	4.21894	4.60401	4.19196
RNVU1-17	16.6143	17.6462	17.6437	17.6217	17.9892	17.631	17.399	17.6503	17.642	17.6379	17.701	18.4597	17.6336	17.6234	18.2195	17.2479	17.6364	15.7915
RNVU1-15	11.1985	11.1284	12.9155	12.19	12.5812	12.1657	12.19	12.3294	11.7937	12.19	12.2669	12.902	13.1317	12.2034	12.1687	10.6968	11.9235	9.59576
MIR1295A	2.84341	3.18511	3.25635	3.37741	3.22942	3.78147	3.09758	3.22432	3.36131	2.96647	3.58638	3.11804	3.26203	3.33445	3.08403	3.1257	3.30545	3.28882
RP11-96K19.2	3.83592	4.30688	4.65368	4.02486	5.08019	4.37119	4.70969	4.47931	5.42146	4.55206	4.39626	4.64373	3.97993	4.33334	4.49263	5.51955	4.6409	5.45389
AC097721.2	4.52267	4.47339	4.74305	4.52743	4.75669	4.94247	4.50802	4.65799	4.81089	4.33879	4.63283	4.58069	4.60251	4.68593	4.77156	4.30721	4.56302	4.27513
PPP1R1B	7.85583	8.42765	6.66635	7.12421	6.25266	7.45383	6.6404	6.60592	6.15918	6.60117	6.44517	6.5763	6.49548	6.1361	6.48855	5.78473	6.41712	6.21386
PPP1R1A	6.34448	7.05708	5.96529	5.98942	5.57114	5.83557	5.64779	5.13412	5.67326	5.42571	5.48713	5.41224	5.87307	5.71004	5.73472	5.19073	6.00806	5.36671
SPC25	5.09408	5.30249	5.67356	5.1533	6.05394	5.42723	5.5994	5.47958	6.09542	6.47859	5.71514	5.46161	5.6658	5.92631	5.76899	5.66364	5.62426	5.64179
BOC	5.64787	6.27856	5.67115	5.67626	5.59185	5.50995	5.78301	6.96984	5.66324	5.38403	5.85715	5.79749	5.53477	7.0861	5.77014	5.93904	5.60598	5.27974
SPC24	4.38873	4.40841	4.57579	4.36405	4.56006	4.58849	4.56452	4.64398	4.89815	4.90112	4.41875	4.47973	4.2653	4.60165	4.56726	4.8355	4.66867	4.72463
PPP1R1C	4.84397	4.80346	4.75598	4.6194	4.92296	4.95334	4.59103	4.58224	4.98042	4.68372	4.62302	4.70786	4.73389	4.9307	4.74441	4.37051	4.88694	4.78413
PPP1R10	8.62105	8.06308	7.90326	8.28066	7.7982	7.72657	8.11489	7.94989	8.33666	9.13178	7.68826	7.59696	7.71705	7.09338	7.98952	9.56477	7.77293	8.11912
BOK	6.18791	5.3119	5.20641	5.60932	5.23147	4.95427	5.17774	5.1105	5.51557	5.88707	5.09496	5.16593	5.51156	5.2164	5.13371	5.04249	5.21448	5.08718
PPP1R11	6.06409	6.14839	6.3686	6.09845	6.6654	6.42948	6.24443	6.20387	6.31187	6.30228	6.34236	6.26628	6.02773	6.37725	6.26245	6.2764	6.67799	6.47819
MBL2	3.61458	3.97259	4.0321	3.95248	4.40295	4.40367	4.1261	3.96555	4.17177	3.9406	4.22095	4.08176	4.10564	4.18676	4.32439	3.81347	4.33023	4.04157
LOC727944	4.16118	4.25637	4.07843	3.99327	4.50094	4.48584	3.95698	4.14084	4.97317	3.57953	4.47233	4.86084	4.27129	5.0538	4.64826	4.13345	5.04617	4.35535
SEC1P	4.59473	4.66264	4.81344	4.57569	4.69487	4.83456	4.8263	4.75051	4.51689	4.5835	4.58572	4.59848	4.69347	4.54062	4.59596	4.44623	4.5615	4.66824
SIPA1L1	6.94177	6.757	6.45304	7.09226	5.94872	6.41197	8.05692	7.95213	6.40013	7.34236	7.35227	7.24965	7.20157	6.25672	5.99705	7.77582	5.59101	5.73232
PPP1R18	7.13799	7.23499	7.54673	7.48332	7.30149	7.54751	7.76174	7.54404	7.32666	7.32969	7.60557	7.62587	7.32267	7.27732	7.53155	7.46915	6.96647	6.9166
SIPA1L2	7.93299	7.1555	6.93415	7.60637	6.67883	6.67146	7.68397	7.02802	7.34366	7.929	7.28674	7.23379	7.10164	6.19607	6.59395	7.73021	6.78289	8.62657
PPP1R17	4.46949	5.1916	5.04001	4.70816	4.87476	5.19282	4.7515	4.5595	4.88822	4.56143	5.06564	5.01616	5.04826	5.42106	5.18242	4.37394	5.01716	4.63156
SIPA1L3	5.95708	5.95101	6.08278	6.10205	6.077	5.9036	6.17225	6.21566	6.13238	5.92193	6.08011	6.05944	6.10621	6.15622	6.09728	6.65189	6.06109	6.27827
LOC100506827	4.69947	5.1802	4.80972	4.67135	4.68621	4.25462	4.69263	4.76046	6.25907	6.50895	4.80433	4.6835	4.75348	4.86107	5.86031	4.36566	5.00912	4.68314
NKAIN1	5.16776	5.10254	5.44367	4.93209	5.25376	5.15014	4.87538	4.7989	5.13372	4.93089	4.78324	5.0111	5.27832	4.90164	5.35925	5.161	5.20643	5.60179
NKAIN3	7.05795	7.23076	7.07184	6.66071	6.26861	6.25041	5.93285	5.91913	6.10586	5.86341	6.28074	6.20726	5.81887	6.06272	7.15286	5.83497	6.9075	7.64373
NKAIN2	6.1136	5.17784	4.90651	6.18378	5.02573	4.98606	4.55724	4.65548	4.84621	5.49838	4.62991	4.98721	5.44673	4.88059	4.95035	4.45168	5.21997	5.02837
C1D	5.59681	5.99731	6.07122	5.8106	5.82909	5.87208	5.73415	5.69402	5.35686	5.66999	5.75198	5.95079	5.43704	5.4248	5.47046	6.40472	5.70588	6.30552
BPI	4.466	4.63312	4.99637	4.62473	5.15276	5.40271	4.75574	4.73242	4.78951	4.32287	4.79398	4.81628	4.82033	5.04635	5.17003	4.30736	4.93051	4.6017
LOC100506813	4.00229	3.69898	3.81066	3.85525	3.83563	4.25256	3.46147	3.7044	3.73967	3.61873	3.60036	4.16478	3.83228	3.96071	3.98795	3.66207	4.10379	3.62512
C1R	7.06017	6.71346	7.75894	8.08491	7.19953	6.70972	9.73053	10.2743	5.80722	6.70187	6.91357	8.44058	7.34555	8.50524	6.31026	7.8884	6.18435	5.88026
SEC13	7.24609	7.24137	7.20034	7.23461	7.05912	7.21977	7.30499	7.58842	7.23718	7.39979	7.22115	7.21041	7.22664	7.23063	7.16238	7.36122	7.19381	7.27715
C1S	6.48734	6.1962	6.93822	7.06495	6.39349	6.14197	7.61156	7.81854	5.85599	6.16481	6.41882	7.38192	6.79779	7.80415	6.15925	6.51011	6.08122	5.77982
RP11-211N11.5	4.32573	4.36753	4.34772	4.60541	5.00208	5.07617	4.2396	4.25842	5.00942	3.98592	4.44968	4.63838	4.28141	4.67441	4.45162	4.18678	4.23647	4.12717
RP11-35G22.1	6.2497	6.10309	6.0634	6.37182	6.96888	7.06527	6.62163	6.44129	7.35305	6.41853	6.22588	6.7067	6.93842	6.38746	7.14071	6.10622	6.69427	6.25064
AGAP2-AS1	4.00544	4.38141	4.31134	4.32333	4.09666	4.24734	4.30515	4.75897	3.90742	4.31774	4.16853	4.28907	5.28434	3.7464	3.96657	4.11215	4.54117	3.97767
LOC100506851	4.25302	4.65961	4.34543	4.36369	4.64941	4.52625	4.42693	4.29601	4.17962	4.31689	4.26965	4.27493	4.28899	4.6163	4.69296	3.92986	4.56421	4.55671
AC007556.3	5.10358	4.95623	5.37729	4.94484	5.1647	5.53602	4.73783	5.2043	5.70386	5.09089	6.03524	5.25383	5.01988	6.01429	4.83795	4.6026	5.30876	5.40749
ITIH5	5.88309	5.82551	5.74165	5.75363	5.6653	5.81517	5.67549	5.79047	5.51175	5.63523	5.51915	5.76407	5.59219	5.98968	5.53036	5.54644	5.57468	5.31636
ITIH6	4.56363	4.65853	4.93872	4.67846	5.02265	5.42826	4.56736	4.54431	4.87267	4.7351	4.92801	4.72835	4.77652	4.89145	5.14016	4.36965	4.81279	4.56248
AMER1	4.45233	4.48576	4.79712	4.31807	5.02563	5.18145	4.51657	4.6119	4.83223	4.79741	4.99114	4.67779	4.82759	4.79544	5.08138	4.50314	4.72697	4.66651
AMER2	9.61574	9.30448	7.23461	9.26429	6.67263	6.69742	6.09822	5.71394	5.94198	8.07285	6.31574	6.42288	7.41331	5.96742	7.13043	6.17703	7.72621	6.99688
AMER3	4.70988	4.95992	4.91268	4.78257	4.92646	5.06145	4.79777	4.85907	4.75758	4.76474	5.0419	5.02926	4.93155	4.86204	4.84724	4.73119	4.94639	4.74915
LOC100506844	6.03037	6.36658	5.5018	6.20343	5.60572	5.16907	5.85796	5.62824	5.18158	6.3579	5.48833	5.5822	5.67232	5.54253	5.30767	5.40286	5.84153	6.62535
TMUB1	6.27521	6.16115	6.46289	6.28707	6.30225	6.27849	6.46185	6.34944	6.45158	6.35299	6.26885	6.37141	6.37453	6.14809	6.37245	6.62878	6.48253	6.31104
RP11-89M20.2	4.0241	4.36024	4.64792	4.05848	5.6089	5.97199	4.00336	4.15991	4.04864	3.86439	4.25347	4.72211	4.01878	4.68518	4.63614	4.21087	4.26969	4.15169
TMUB2	6.29337	6.2396	6.2727	6.23687	6.51838	6.40404	6.23916	6.38237	6.54427	6.20506	6.32843	6.25751	6.26105	6.30059	6.272	6.61617	6.22349	5.86385
BRE	7.68375	7.907	7.78217	8.07768	7.66148	7.4733	7.87796	7.88769	7.44467	7.73656	7.7888	7.81861	7.5701	7.73492	7.75074	7.98196	7.41235	8.09096
LOC100506834	4.46327	4.49127	4.58897	4.0938	4.7576	5.01448	4.079	4.44353	4.37749	4.07959	4.46099	4.95825	4.36435	4.93019	5.20249	4.07757	4.89365	4.33286
ITIH1	4.43545	4.50556	4.63527	4.57796	4.82064	4.94925	4.5446	4.51051	4.70483	4.39584	4.54595	4.5729	4.48504	4.69666	4.7597	4.40259	4.73161	4.77645
ITIH2	5.37665	5.09672	5.36432	5.20942	5.6156	5.52122	5.84351	6.0336	5.33763	5.21092	5.40945	5.61214	5.40678	5.58081	5.49795	5.37138	5.32757	5.13855
ITIH3	4.27977	4.35622	4.3756	4.29593	4.63048	4.5989	4.26859	4.3545	4.56477	4.20483	4.39702	4.53649	4.33412	4.42121	4.54353	4.17599	4.51285	4.30698
ITIH4	5.53466	5.00464	5.32692	5.22928	5.33267	5.24179	5.26572	5.15623	5.42622	5.25654	5.16249	5.17185	5.33138	5.32741	5.34494	5.05702	5.23704	5.09093
RP11-634B7.4	3.58209	4.02848	4.13911	4.0136	4.57583	4.2927	3.67019	4.08915	3.93529	3.60406	3.82942	4.38958	4.0457	4.70235	4.43232	3.68752	4.14864	3.82335
LOC389033	3.76169	3.94483	3.88414	3.87796	3.84868	4.09935	3.86938	3.92849	3.80546	3.87575	3.97019	3.89213	3.8579	4.22567	3.86988	3.6668	3.77227	3.86633
LOC91450	4.86606	4.88856	4.87667	4.58037	5.25704	4.91194	4.88735	4.86657	4.91599	4.73694	4.90679	4.66513	5.21758	5.07933	5.401	4.74779	5.06	4.90238
HIP1R	7.43259	8.00912	6.14518	6.47961	5.73158	5.78101	5.94935	5.80469	7.30519	7.32741	5.81943	5.7335	6.35447	5.7293	6.19032	5.89375	6.20149	5.77595
C4B	10.4499	9.68026	10.6867	13.5672	11.6682	9.83871	9.44734	9.6163	8.919	9.92942	7.62984	9.06657	9.24016	6.70186	7.99382	8.37638	8.17375	8.47884
RP11-82L20.1	3.33692	5.64943	5.27872	4.03285	4.0651	4.36184	4.14766	3.94407	3.84085	4.24836	5.3712	4.50729	3.98209	4.59884	3.84172	4.61857	4.62736	4.37984
BSG	8.75414	9.01163	8.13372	8.19333	7.66746	7.76082	8.35354	8.39244	7.52494	8.18517	8.19777	8.35298	8.27155	7.23689	6.93295	9.29508	7.78863	8.66353
RP11-781M16.2	4.24217	4.57991	4.54561	4.1923	5.20833	5.38585	4.24812	4.27402	4.71543	4.40687	5.00106	4.76077	4.56654	5.69313	4.85165	4.05039	4.34005	4.46205
TANGO2	5.9443	5.93235	5.84766	6.0259	5.89814	5.90401	5.942	5.93648	5.93764	5.96345	5.87252	5.93734	5.9923	5.90853	5.90745	6.08133	5.76902	5.70322
LOC100506869	4.64317	4.67769	4.65661	4.51713	4.84626	4.92947	4.73319	4.72005	5.55498	4.68435	5.11524	4.68616	4.77743	4.55033	4.80411	4.18165	5.09033	4.76054
BSN	5.22	5.15342	5.42153	5.08603	5.16456	5.53911	5.05821	4.97048	5.24818	5.14878	5.04781	5.08385	6.42651	5.00634	5.22944	5.2477	5.35861	5.22118
RP11-94H18.2	5.27789	5.35418	5.41086	5.40749	5.59038	5.51343	5.14677	5.2409	5.93148	5.39336	5.39037	4.99985	5.80013	5.35756	5.43821	5.36838	6.01004	5.50517
BPIFA2	4.43503	4.39902	4.65886	4.33404	4.69927	4.94098	4.49219	4.44085	4.45355	4.25339	4.63044	4.58203	4.5199	4.78427	4.89936	4.33504	4.87327	4.52339
BPIFA1	4.18787	4.1577	4.59907	4.2482	4.39988	4.427	4.22827	4.18231	4.45596	4.10938	4.34059	4.16175	4.25661	4.31902	4.54985	4.02377	4.51752	4.4585
IL12A	4.5127	4.81233	4.67608	4.61145	4.77563	4.8729	4.60277	4.69368	4.64876	4.35474	4.91289	4.61708	4.63872	4.83187	4.85422	4.42011	4.67967	4.41171
BPIFA3	4.74733	4.74802	5.06726	4.67615	5.30599	5.17473	4.86284	4.45934	5.02449	4.50643	4.98451	4.53403	4.76894	4.94288	5.18438	4.65433	4.838	5.01432
IL12B	4.26747	4.19785	4.57152	4.2576	4.8985	5.19544	4.37704	4.33632	4.59668	4.34025	4.48004	4.63975	4.49098	4.73163	4.73968	4.2336	4.6901	4.39671
BSX	5.1818	5.01835	5.44348	5.28376	5.41599	5.41784	5.30254	5.23787	5.48015	5.1482	5.20694	5.30905	5.24273	5.27799	5.24221	5.23164	5.21647	5.30384
SUB1	6.62559	7.388	7.27165	6.96152	6.72527	6.56263	7.13329	7.00372	6.70862	7.13466	7.23217	7.05681	6.58248	6.52624	6.43698	8.98677	6.84668	7.21386
BTD	5.5125	5.58298	5.50667	5.46196	5.31818	5.51356	5.18346	5.13117	5.22527	5.15677	5.09522	5.49379	5.25342	5.19715	5.2539	5.28745	5.36418	5.67512
BTC	4.43352	4.51583	4.96445	4.1809	4.83065	4.72782	4.41438	4.5008	4.72115	4.2091	4.40115	4.59387	4.48231	4.83566	4.69365	4.42483	4.72225	4.51891
SLC34A2	4.4593	4.53645	4.78727	4.50172	4.79623	5.07678	4.41915	4.6004	4.80527	4.36623	5.088	4.64594	4.84247	4.72697	5.08093	4.23458	4.8752	4.71817
TANGO6	5.70759	5.46092	5.19021	5.2831	5.2879	4.86415	5.20986	5.44586	5.28948	5.61996	5.29834	5.20474	5.23389	4.92594	4.96291	5.88057	5.2534	5.29124
SLC34A1	4.62722	4.52115	4.70547	4.56854	4.78676	4.9801	4.67874	4.41314	4.75084	4.56933	4.67718	4.67743	4.79453	4.72305	4.78222	4.40141	4.68375	4.64887
BTK	5.37935	5.31036	5.46277	5.92731	5.44612	5.61768	5.33485	5.48471	5.17696	5.30422	5.32455	5.55565	5.19466	5.67045	5.58259	5.62468	5.45273	5.12365
SLC34A3	4.14769	4.22645	4.31561	4.22666	4.28001	4.33749	4.22357	4.20135	4.5591	4.2706	4.28826	4.31593	4.26253	4.13473	4.32124	4.15282	4.2701	4.19957
HNRNPUL1	8.49908	8.63529	8.65424	8.83491	7.79927	7.47885	8.74568	8.90225	8.2609	8.81481	8.41226	8.4908	8.07568	8.18008	8.15397	9.49779	7.91844	8.10315
HNRNPUL2	9.62737	9.33822	8.40909	9.61684	7.53969	7.12704	9.03089	9.17739	8.42019	9.99933	7.85594	7.83305	7.88721	7.34052	7.58659	9.9297	8.21462	8.02448
AC007040.6	6.22535	6.57735	6.22301	5.99592	6.28552	7.02351	5.95602	6.33806	6.16224	6.54551	6.15182	6.57582	6.64103	6.21328	6.42995	6.23336	6.45743	6.3532
RP11-547D24.3	4.70419	4.43107	4.55683	4.22876	4.60189	4.58704	4.30058	4.4824	4.36598	4.34407	4.5609	4.35907	4.43866	4.81152	4.45765	4.20067	4.46925	4.70371
AC007040.8	3.736	3.91561	4.10199	4.03876	4.3198	4.14277	4.00584	3.78073	3.75678	4.1016	4.41725	4.08022	3.67568	4.30883	4.17429	3.66919	4.30501	4.50724
RP11-547D24.1	3.49386	3.78911	4.1446	3.7845	4.23944	4.0034	3.89901	3.92584	3.84046	3.62804	3.69385	3.99224	3.83426	4.44531	4.79592	3.53951	4.49331	3.81701
LOC101927908	4.38193	5.10332	4.97411	4.34994	5.8304	4.35667	4.75831	4.78142	4.92412	4.41848	4.62473	4.76289	4.71359	5.72962	5.30332	3.73303	5.16046	5.78205
CAMSAP1	6.22265	6.00555	6.20275	5.83034	5.74852	5.71501	6.17806	6.1128	6.3064	6.68637	6.21783	5.98965	6.20832	5.86634	6.10681	6.61641	6.05198	6.48087
CAMSAP2	8.31466	8.605	8.15304	7.75823	6.85391	6.08951	7.44317	7.44477	8.18056	8.67275	7.57155	7.02722	7.87952	6.85189	7.14593	8.78025	7.5601	9.4059
CAMSAP3	4.61213	4.62097	5.13581	4.55389	4.65088	4.84977	4.36529	4.31803	4.51761	4.32561	4.71064	4.54831	4.65685	4.49698	5.04502	4.31484	4.67029	4.39717
LOC101927900	4.48807	5.06461	5.46353	4.7599	5.55446	5.67245	5.3985	4.60645	5.78526	4.70064	5.61739	4.76894	5.15588	4.75748	5.65477	4.2932	5.17837	5.19146
LOC101927901	6.75434	6.78734	6.70686	7.02917	6.82695	6.75914	7.06459	6.45882	6.61153	6.56324	6.54527	6.48086	6.58929	7.35419	6.7137	6.24502	6.94726	6.62357
LOC100506895	3.72938	3.98461	4.24271	3.67524	3.75226	3.90621	4.08013	3.58709	4.19283	4.31338	4.4086	3.63007	3.87588	4.20538	4.01205	3.8261	3.97617	3.9184
RP11-219F10.1	6.88986	6.41768	5.98646	6.11073	6.32986	6.43136	6.26251	5.92873	6.47138	6.18167	6.5999	6.13886	6.4413	5.94949	7.57131	5.94351	7.09399	7.27757
UBLCP1	6.10194	6.08063	5.90674	5.97229	5.5046	5.71244	6.61351	6.2325	5.90597	6.22163	6.08577	5.9758	5.941	5.6211	5.59668	6.64987	5.91	5.82827
LOC101927905	6.13307	5.94351	6.74068	5.81804	5.72516	6.15609	5.99846	6.05159	6.3443	6.12751	6.17277	5.83108	5.97575	5.53252	6.20213	5.36268	5.81842	5.54727
LOC101927902	6.01579	6.36585	6.01186	6.44211	6.05337	6.28606	6.68715	6.30801	6.68967	6.23515	6.18344	6.07824	5.98986	6.24179	6.30648	6.24354	6.2337	6.73347
MC2R	4.9139	4.60622	4.97402	4.50097	5.59626	5.87504	4.73166	4.45401	4.79915	4.45884	4.88206	4.9463	5.41926	5.60229	5.36843	4.41113	5.32424	4.5448
UBA6-AS1	5.39609	5.55394	5.3594	5.26912	5.52742	5.39704	5.39663	5.30354	5.6956	5.38295	5.58544	5.49769	5.72797	5.27765	5.62068	5.49611	5.67737	5.78284
ZHX3	8.66981	7.67246	7.44225	7.95113	7.02667	7.15232	7.37917	7.43374	7.22525	7.02917	7.52907	7.55208	7.30752	6.93786	7.38806	7.76857	7.22052	7.7502
LOC100506885	5.16425	5.20195	5.11475	5.08628	5.12126	5.20206	5.05893	4.94403	4.91148	5.0391	4.97271	5.00974	5.10633	5.34224	5.28692	4.73475	5.41216	5.22883
ZHX1	7.28028	7.27769	7.05738	7.42474	6.75409	6.7825	7.10918	6.89916	7.17561	7.08042	6.87967	7.03299	6.58686	6.6316	6.81734	7.16832	7.1276	7.5598
ZHX2	7.87861	7.91078	6.97481	7.00833	8.07795	7.26015	6.65264	6.68812	6.34888	6.31801	7.62498	7.08019	6.72764	6.65465	7.50698	6.74125	7.37451	7.92858
NKAIN4	6.44234	6.8143	6.80529	6.14844	6.69836	5.95752	5.76022	5.64963	6.18194	6.13904	6.29563	5.76503	5.81788	5.75401	6.40231	5.87546	6.63962	6.41207
LOC101927917	4.61431	4.55501	4.87957	4.75775	5.14375	5.08153	4.82634	4.4817	4.93594	4.94128	4.59516	4.62373	4.81553	4.67145	5.32988	4.51901	5.16256	4.74452
AMELX	4.50107	4.46817	4.73407	4.23229	5.2699	5.65217	4.61119	4.30109	4.90387	4.49175	4.59867	4.8848	4.41854	4.96278	5.2672	4.12949	4.47038	4.52161
AMELY	4.38227	4.46188	4.51144	4.36375	4.87229	5.19962	4.38363	4.56699	4.91684	4.38072	4.40984	4.64617	4.69567	5.45761	4.93065	4.05814	4.52914	4.30384
SUCO	6.44525	6.78526	6.30555	6.33652	6.48795	6.538	6.54728	6.56922	6.807	6.95449	6.67108	6.64756	6.24409	6.38371	6.36466	7.39477	6.54034	7.68096
BBS9	6.15177	6.0501	5.618	5.98738	5.81114	5.60831	5.88141	6.10541	5.81548	6.26199	5.99856	5.84553	5.70543	6.12365	5.96039	5.91709	5.72013	6.30781
BBS7	5.73138	5.84531	5.75932	5.60197	5.58451	5.25695	5.91962	5.80175	5.82963	6.26448	5.75691	5.53516	5.84259	5.39724	5.65163	5.91878	5.75855	6.21745
BPIFB1	4.17256	4.15107	4.35182	4.14701	4.45128	4.67561	4.23412	4.25796	4.47775	4.24284	4.24689	4.40719	4.21406	4.53875	4.52184	4.10403	4.5622	4.36123
MYCBPAP	4.31934	4.34426	4.49282	4.37668	4.5911	4.69668	4.47929	4.33191	4.45239	4.3621	4.49263	4.49035	4.44084	4.59555	4.60936	4.26219	4.51009	4.34265
BBS5	5.44037	5.49818	5.08607	5.60054	5.62686	5.50442	6.04949	5.51274	5.39942	5.58746	5.75036	5.78917	5.73649	5.56465	5.73397	5.85825	5.32037	5.32487
XBP1	6.06323	6.3358	6.08289	6.41051	6.15193	6.00087	6.63564	6.72914	6.01385	6.39148	5.92303	6.55558	5.92775	6.89278	6.06387	6.70438	5.96623	5.92119
BBS4	5.66862	5.34251	5.76986	5.65317	5.55229	5.53195	5.81996	6.06626	5.83551	5.98845	6.28313	6.00276	5.7772	5.67722	5.67912	5.91214	5.70583	5.80909
BBS2	9.38165	9.11889	7.71276	8.5272	6.61252	6.58202	6.80427	6.78451	6.8852	7.79755	7.96715	7.364	6.89877	6.162	7.58602	8.5634	7.72144	8.00619
BBS1	7.27259	7.3675	6.72705	6.79104	6.56634	6.6655	6.75205	6.79884	6.50034	6.48836	6.87473	6.69887	6.62945	6.30245	6.5591	6.68628	6.46093	6.74606
LOC101927913	4.29877	4.39608	4.4592	4.42798	4.41587	4.72357	4.38516	4.58342	4.75317	3.98527	4.8679	4.47561	4.60933	4.59614	4.9916	4.273	5.21321	4.44567
LOC101927914	3.18402	3.54205	3.71704	3.56689	3.81653	3.52233	3.75255	3.566	3.77917	3.54238	3.54893	3.62847	3.58224	3.51626	3.67623	3.45966	3.69554	3.58442
CAB39L	5.86499	5.92368	5.54605	5.89785	4.88286	4.9472	4.93361	4.98137	4.7226	4.6638	5.14987	5.08486	4.83928	4.94184	4.96888	4.70402	5.27674	5.53505
BPIFB3	4.85771	4.70069	5.00422	4.89611	4.9647	5.26466	4.89803	4.98848	5.45746	4.84261	4.96323	4.88035	4.79824	4.87941	5.24886	4.77581	5.27948	5.28479
DHX8	6.86842	6.93053	6.36831	6.80788	5.83459	6.10697	7.151	7.0711	6.45508	7.4132	6.19636	6.39389	6.25356	6.13321	6.10326	7.98653	6.39215	6.56194
BPIFB2	4.0767	4.08525	4.04795	3.97645	4.36264	4.08707	3.92373	3.99052	4.25419	3.94046	4.17533	4.25044	4.13659	4.25344	4.22979	3.7554	4.22288	4.07982
DHX9	8.82996	8.7111	7.87759	8.35461	7.03142	6.73209	8.22014	8.13639	7.82224	9.50386	7.85263	7.52333	7.46156	6.96717	7.26706	9.6036	7.60125	9.06526
BPIFB4	4.39386	4.5484	4.57233	4.48186	4.96211	4.84919	4.49678	4.45373	4.75854	4.36598	4.45902	4.64769	4.50899	4.85626	4.65561	4.15002	4.71177	4.56234
BPIFB6	4.18696	4.21734	4.34891	4.17116	4.25809	4.584	4.14278	4.13771	4.48129	4.06666	4.15968	4.18445	4.32605	4.46495	4.35688	4.22199	4.33392	4.30351
C8A	3.78254	3.97965	4.08232	3.90314	4.39112	4.35444	3.87206	3.83219	4.18263	3.94176	4.084	4.21146	4.06943	4.47687	4.38708	3.70863	4.11437	4.12444
SUFU	5.11623	5.19877	5.2191	5.31646	5.01613	4.99341	4.98485	5.05235	4.96209	5.15219	4.88471	4.99237	5.04647	4.93838	5.07688	5.13486	4.94635	5.01682
C8B	3.87602	3.97217	4.18676	3.83531	4.06921	4.15031	3.94138	4.01188	4.27527	3.74011	4.06333	4.05668	4.02788	4.14497	4.10645	3.75441	4.15698	4.00717
LOC101927929	5.01988	5.18728	5.31586	5.55329	5.46797	5.77549	5.10911	5.25542	5.21709	4.98505	5.41994	5.57674	4.9985	5.2553	5.34375	4.97561	5.29173	4.98264
C8G	4.20132	4.21827	4.14109	4.15211	4.20764	4.40165	4.2977	4.21115	4.26173	4.22227	4.15766	4.02001	4.09497	4.16297	4.28986	4.21782	4.26764	4.2118
RNU6-659P	7.59578	7.8505	9.25647	8.41116	9.47892	9.08403	7.71371	7.90558	9.17596	7.76668	9.40116	9.34783	8.85154	9.69505	9.35163	6.89599	8.99673	7.68209
CTD-3064M3.3	4.5127	4.69799	5.05485	4.68658	5.60661	5.92688	4.74617	5.03749	4.73737	4.72301	5.18767	5.83957	4.74155	5.31854	5.75039	4.5736	5.16427	4.86651
LOC101927921	4.16877	4.0556	4.22417	3.95808	4.6465	4.63032	3.99035	3.87295	5.10895	3.9054	4.15163	4.49705	4.00054	4.22805	4.16176	3.87213	4.51078	4.70082
MC4R	3.81028	4.36797	4.1724	3.88007	4.25459	4.44637	3.75554	4.03155	4.01175	3.82122	3.97033	4.33165	4.4291	4.54959	4.46266	3.74204	3.8529	3.80843
DIAPH2-AS1	4.43903	4.40353	4.64105	4.50349	4.63877	5.01317	4.60381	4.6747	5.01095	4.40085	4.50762	4.33871	4.55364	4.62404	4.57337	4.57185	4.70465	4.85989
SLC7A14	5.62203	7.11086	6.25995	6.00951	5.0818	5.42091	5.15573	4.86536	4.65433	5.10172	5.09279	5.19841	6.70922	5.06065	5.22617	4.71572	5.17378	4.96747
SLC7A13	3.81508	3.90645	4.00609	4.02254	4.27787	4.45429	4.06144	3.90802	4.2712	3.81879	4.19747	4.20318	4.04696	4.04603	4.02847	3.65921	4.12402	4.11109
SLC7A11	10.7933	9.65655	7.8067	8.47331	5.81817	6.68832	7.87989	6.59468	5.3915	5.80977	6.54304	8.6336	6.9799	5.39209	6.40726	5.36408	6.7928	6.49669
SLC7A10	4.52305	4.66158	4.62698	4.74433	4.80648	4.99848	4.72406	4.70714	4.78991	4.54609	4.79841	4.82416	4.67502	4.81197	4.88428	4.34258	4.69729	4.5749
GTF2IRD2P1	7.0114	6.82531	5.94229	6.38822	5.86648	5.36925	7.1744	6.598	5.54637	5.94712	5.70015	5.68329	5.90953	5.47158	5.9676	6.3418	5.91986	7.15745
LMCD1	6.25919	5.68155	5.57887	5.89135	5.34332	5.43885	5.42159	5.72821	5.29899	4.99888	5.62443	5.67418	5.47757	6.22914	5.49791	5.6503	5.65684	5.61147
PPP1R9B	7.18047	7.24608	6.81009	7.31264	6.28517	6.17649	7.06061	7.13146	6.97696	7.54391	6.13726	6.4311	6.34497	6.23133	6.10986	7.54336	6.6405	6.08529
PPP1R9A	7.14653	7.07181	6.79374	7.13972	6.50167	6.3456	6.54608	6.12555	6.3773	7.02899	5.8849	6.03699	6.224	6.08127	6.95519	6.92702	6.73058	7.09493
LOC100132146	3.79668	3.84318	4.07483	3.80887	4.5157	4.58634	3.65645	3.73059	3.85351	3.42896	4.27299	3.78401	4.10934	4.50963	3.93525	3.68689	4.00877	3.88163
GLTSCR1	5.69366	5.70112	5.88599	5.59878	5.61134	5.63815	5.79246	5.67802	5.73965	5.89195	5.76181	5.72529	5.76616	5.6947	5.64905	5.63747	5.41657	5.16282
RP11-277A4.4	6.44533	6.83696	6.77201	6.85901	6.55091	7.21502	7.01952	6.80956	7.25828	7.01776	7.14414	7.62203	7.28183	7.49323	7.73013	6.41654	6.74882	6.5604
FLJ22447	4.46411	4.14936	4.33093	4.06289	4.65677	4.76939	4.12932	3.80728	4.2915	3.71496	4.42551	4.24284	3.96062	5.12556	4.57238	3.8592	4.76514	3.89147
LOC100132147	4.63748	4.69005	4.78874	4.56862	4.95814	5.16643	4.56966	4.77761	5.23843	4.6197	4.94027	4.89687	4.68726	5.00767	5.05487	4.38173	5.12468	4.77896
GLTSCR2	8.24959	8.70051	8.06575	8.88698	7.77633	7.31153	8.30126	8.48915	7.76176	8.32198	7.43952	8.18389	7.72645	8.15381	7.51612	8.48911	7.70023	7.80659
LOC101927934	4.37748	4.51386	4.65217	4.53227	4.76881	4.65828	4.64536	4.63142	4.62973	4.47081	4.70668	4.48471	4.4161	4.61607	4.53329	3.99502	4.39088	4.3016
AC012513.6	4.47374	4.68739	4.99087	4.50196	4.85248	4.83798	4.53506	4.46115	4.36986	3.9172	4.62027	4.54947	4.66054	4.86882	4.68052	4.43544	4.32914	4.32134
LOC101927932	4.59963	4.73078	4.44815	4.43546	4.92596	4.86721	4.66922	4.59455	4.37294	4.36209	4.29296	4.40961	4.32803	4.54191	4.49095	4.32087	4.56079	4.53097
MC3R	4.29001	4.48349	4.28821	4.46465	4.90808	5.59523	4.41913	4.26229	4.23015	4.62431	4.60194	5.04253	4.5559	5.09286	5.19418	4.50953	4.93936	4.78477
RNU6-658P	14.2542	14.4012	14.6373	14.3372	14.3062	14.2192	13.8851	14.0517	14.3211	14.3372	14.3391	14.936	14.3253	14.4869	14.3067	14.2079	14.3155	13.5582
VCAN-AS1	11.3986	12.66	12.4886	10.1272	9.61076	7.51824	11.5233	12.663	13.015	11.6902	10.1256	9.96854	8.4935	10.0964	10.9477	9.57747	10.921	11.1056
RP11-360A18.1	3.86135	4.29146	4.22931	4.16598	4.27494	4.86727	4.14593	4.03189	4.64822	4.06516	4.27792	4.56382	4.1526	4.46037	4.42043	3.62593	4.51744	4.31024
C1QTNF9B	4.07545	3.999	4.10027	4.10735	4.32693	4.3687	4.16044	4.14954	4.09667	4.08077	3.99051	4.2031	4.03549	4.09942	4.26594	4.12575	4.20521	4.20395
CCNDBP1	6.28286	6.09232	5.94629	6.04917	5.84263	5.96529	6.13292	6.03187	5.81144	6.07496	5.76602	5.98773	5.97606	5.80544	5.59253	6.62044	5.73137	5.37667
OSCAR	4.2279	4.57782	4.70599	4.49047	4.71236	4.93799	4.61957	4.63092	4.51356	4.34416	4.6048	4.72467	4.43554	4.5606	4.52045	4.25219	4.58245	4.36479
LOC101927946	3.63937	4.13577	4.31851	3.79481	3.6154	3.85074	3.82885	3.66114	4.03413	3.56367	4.26792	4.15937	3.53002	4.10286	4.2043	3.54614	3.7875	3.95197
RP11-237D3.1	4.06342	4.66713	4.1758	4.34537	4.98564	4.52088	4.21528	3.84813	4.53079	3.92131	4.23207	4.66822	4.64958	4.60999	4.6872	3.83788	4.71557	4.85019
TRBV2	3.9729	4.15219	4.08624	4.15172	4.26578	4.10249	4.0918	4.37824	4.58596	3.72487	4.24618	4.21	4.31317	4.82321	3.96985	3.74058	3.94437	4.14024
TRBV9	5.1729	5.29709	5.38994	5.00824	5.59667	5.85476	5.31073	5.49509	5.32763	5.12922	5.45161	5.3905	5.31299	5.78688	5.6004	5.14206	5.42699	5.56416
LOC100132167	5.88589	6.24804	6.67694	6.07214	5.88025	5.79793	5.88791	6.02405	5.74626	5.5895	5.65468	6.32025	6.32475	6.0292	6.31968	5.62901	6.12798	5.70072
IL17A	4.3696	4.13209	4.56402	3.96287	4.57897	5.59182	4.049	4.56367	4.16571	4.02992	4.36262	4.27987	4.56532	5.0176	4.90419	3.99687	4.04952	4.20112
IL17B	4.47267	4.51224	4.8903	4.61722	5.08622	5.37574	5.00139	4.80333	4.97223	4.86069	4.77	4.6936	4.84541	4.7835	4.82465	4.5325	5.10387	4.72116
IL17C	5.67721	5.89714	5.96731	5.94065	6.11392	6.54281	6.09138	6.07185	6.02356	6.03579	6.62892	6.30423	6.33392	6.0723	6.50338	5.64238	6.04754	5.85918
AC010082.2	5.64439	6.41155	5.83668	6.17076	6.90665	6.43519	6.2744	5.91384	6.80913	6.1955	6.23538	6.17178	6.18316	6.01434	6.53276	5.56112	6.06634	6.2486
SNORA45B	14.3757	15.0906	17.3113	15.3199	16.7556	15.5453	11.3293	13.4904	13.6601	13.2689	16.4417	17.0689	16.9935	13.8195	15.1013	13.4437	15.3476	8.86694
MC5R	4.0163	4.64257	3.86095	4.19642	4.74763	4.469	4.29855	4.11186	4.00118	4.21644	3.81358	4.23878	4.1021	4.66575	4.01081	3.98055	4.2308	3.64005
LOC101927963	4.81801	4.98469	5.04092	5.00647	5.03402	5.36962	5.22487	5.12757	5.09928	4.60667	4.99393	4.66042	5.06738	5.0217	5.21532	4.86519	5.14631	4.86946
IL17D	5.44431	5.88771	5.1059	5.41671	4.71648	5.16517	4.67211	4.53567	4.41998	4.13462	4.61716	4.35231	4.69615	4.52975	4.74342	4.35181	5.03439	4.77604
IL17F	4.48851	4.27022	4.65578	4.1581	5.7155	4.88207	4.26329	4.45089	4.70332	4.1187	4.93449	4.71871	4.63415	5.7284	4.73544	4.10111	4.46523	4.48935
LOC341056	4.25477	4.33771	4.11134	4.50231	4.64428	4.63961	4.0742	4.45231	4.36373	4.13779	4.38509	4.39874	4.38815	4.78273	4.47995	4.03107	4.85081	4.5041
INPPL1	7.92394	7.44827	7.08217	7.76706	7.21289	6.81912	7.99875	7.95159	6.73984	6.93265	8.29698	7.68389	7.07209	7.24263	7.57874	8.76959	7.00315	7.24884
KLF7-IT1	5.86567	6.16195	6.40359	6.50033	5.29939	4.99198	6.31639	6.36915	6.38876	6.18296	5.52371	6.39784	5.81651	7.04225	6.79992	7.42485	6.42727	5.68056
OR5H15	4.25076	4.03884	4.25973	4.31205	6.50029	5.31499	4.54053	4.16409	4.48357	4.0533	5.36863	4.23952	4.10698	5.23528	4.62965	3.9414	5.26417	4.07543
OR5H14	4.83718	5.6395	5.91081	4.52688	4.47372	5.00619	4.51678	5.30798	6.48691	5.02233	5.0257	6.03829	4.58962	4.95498	5.81604	4.72928	4.98657	6.07576
LOC101927967	4.19261	4.11575	4.40059	3.58661	4.88732	4.29305	4.17088	3.83492	4.5747	4.09382	4.63408	3.40742	4.2589	4.63023	4.11923	3.43306	4.18353	4.46196
LOC101927964	4.67278	4.84271	4.91122	4.90534	5.53657	5.22309	4.8526	4.75901	4.93879	4.55895	4.8475	4.90451	5.27511	5.10121	5.07739	4.31367	4.88011	4.70082
SPECC1L	7.94138	7.57241	7.29003	7.81144	7.25144	7.21683	7.1009	7.34916	7.06112	7.74653	6.94521	7.17181	7.24335	7.14972	7.10132	7.76588	7.20549	7.37196
RNU6-655P	5.17819	5.29319	6.16303	5.82773	7.42129	5.0008	5.16273	6.37602	6.34851	5.00371	7.36544	6.90286	7.75145	5.8982	6.57911	4.89439	6.79762	6.39389
MYCBP2-AS2	6.50938	5.09446	6.06869	6.11689	5.47706	5.30748	5.36805	5.69547	5.56416	5.75772	5.91101	5.19641	6.19984	5.59865	6.65121	6.23349	5.93691	6.16186
SEC62	9.54777	9.26042	7.86293	9.20603	7.01889	6.87105	8.36471	8.35978	6.79462	8.60289	7.47011	7.57855	7.64823	7.16367	7.01735	8.76715	8.05185	8.40529
MYCBP2-AS1	5.90219	5.87923	6.24241	6.05192	5.8697	5.58119	5.67013	5.75097	5.63193	5.35689	5.2344	5.18637	6.19234	6.05358	5.64962	5.62244	5.62559	5.59439
SEC63	7.91927	7.95855	7.65251	7.75836	7.2126	7.18646	7.74334	7.81555	7.67988	8.2889	7.36363	7.62054	7.19348	7.25688	6.89842	8.5132	7.22541	7.63403
RNU6-654P	5.06457	5.02818	5.73734	5.15611	5.70876	4.54087	5.01727	5.3999	6.83988	4.83105	7.04096	6.9957	6.7626	6.66107	5.67763	4.80369	5.30895	5.04776
SNORD121A	5.78936	6.54337	8.90111	5.73653	6.3965	6.22483	5.30834	5.44598	5.4033	5.25078	8.04127	7.84318	8.27255	7.83891	5.96172	6.23712	6.94459	4.77747
TRBV11-2	4.6114	4.28812	4.70413	4.23965	4.68228	5.59502	4.71369	4.7638	4.66072	4.42924	4.72465	4.74053	4.67785	5.22021	4.92091	4.27524	4.61541	4.5358
HULC	5.19746	4.88568	5.17288	4.99468	5.25536	4.81768	5.03737	4.80427	4.92843	4.86813	4.68928	5.04753	4.80543	4.33966	4.61491	5.04294	6.22876	6.36571
APOOP5	4.52443	4.88694	4.65097	4.80761	5.28599	5.23102	4.39929	4.63828	4.67657	4.01377	4.95222	4.99371	4.70291	4.9725	4.74179	4.35998	4.92216	4.64487
TRBV11-1	3.97075	4.0121	4.47971	3.82517	4.11305	4.31477	3.89911	4.22745	4.90213	3.77613	4.27176	4.44149	3.96244	4.48896	4.24075	4.13819	4.2815	4.91776
RP11-104L21.2	4.38599	4.60108	4.79616	4.36722	5.00461	4.75096	4.12228	4.67638	4.74419	4.23428	4.48297	5.07888	4.9605	4.75252	4.74423	4.17281	4.22255	4.60572
NDFIP2-AS1	3.49906	3.87301	4.25784	3.90359	5.31829	5.44423	4.17514	4.36018	4.22994	3.71652	4.44708	4.12063	4.38354	4.7725	4.88892	3.98902	4.68175	4.49593
LOC101927975	6.13895	6.35426	6.74084	6.34955	7.29503	7.61533	6.26847	7.57042	6.3011	5.87911	7.06944	7.39745	6.65144	7.25335	6.70846	5.44352	6.92542	5.44604
AC098828.2	4.57878	4.7718	4.68088	4.51494	5.04014	4.84321	4.31624	4.55276	4.63822	4.23055	4.92116	4.26388	4.72308	5.11166	4.94143	4.26075	4.84349	4.67864
PPP1R42	4.49449	4.90457	4.62573	4.76702	4.97776	5.10123	4.77825	4.577	4.73393	4.30215	4.86388	4.85647	4.78471	5.08722	5.07539	4.46414	4.91353	4.70751
RNU6-653P	6.9812	7.6116	8.48799	7.33318	7.55569	6.85154	7.08053	7.50204	9.0882	7.2775	8.24129	7.69729	8.91729	8.31051	7.72273	6.74847	8.45897	7.27132
RP11-385F7.2	8.30112	8.29515	8.12506	8.30112	8.2636	8.26758	8.30112	8.2933	8.28499	8.30112	8.26896	8.27015	8.27445	8.26536	8.28118	8.05378	8.27935	8.30112
PPP1R3B	4.4054	4.39612	4.45903	4.59566	4.62101	4.53722	4.99917	4.80737	4.49456	4.75816	4.46401	4.50052	4.56967	4.55814	4.58594	4.72489	4.54074	4.40186
AC004448.5	5.80072	6.28511	5.91722	6.06137	7.08071	5.88319	6.28351	6.67596	6.48885	6.32187	6.95298	6.2171	6.21457	6.13497	6.70328	5.84017	6.84508	6.07707
PPP1R3A	4.1815	4.52692	4.67401	4.57086	5.33796	5.14356	4.59035	4.52003	4.56682	4.21946	4.84958	4.63687	4.5077	5.04866	4.79377	3.89501	4.648	4.3465
PPP1R3D	4.68433	4.77221	4.65718	4.70025	4.96031	4.96662	4.6227	4.51029	4.79673	4.47788	4.80649	4.99854	4.51801	4.93607	5.0782	4.16406	4.99396	4.3451
PPP1R3C	10.9598	8.04231	7.80813	8.63986	6.51773	6.73733	7.26015	7.39136	6.02522	7.51128	5.97911	7.25096	6.89241	6.18954	6.9029	6.93399	7.47729	8.26759
AC005037.3	5.13996	5.2847	5.32218	5.27996	5.33976	5.3892	5.05582	5.48704	5.15005	5.15826	5.22745	5.32035	5.1657	5.29664	5.43657	5.23243	5.4367	5.08398
SHANK3	6.02636	5.88818	6.0543	5.99675	5.67816	5.80971	6.2121	6.28117	5.85581	6.08873	5.62834	6.02887	6.88499	7.16004	6.02217	5.88112	5.71372	5.22834
LOC101927988	4.14739	3.80064	3.96598	4.00672	4.67799	4.87281	4.3587	3.90892	5.29663	3.9741	4.47196	4.64315	4.24398	4.34543	4.20408	4.18689	4.89951	4.54445
SHANK2	4.66492	4.90542	4.85828	4.87584	5.02334	5.0958	4.62047	4.70068	5.32843	4.59002	5.41052	4.82233	4.86548	5.57175	5.43553	4.45554	4.92995	4.91425
SHANK1	5.41883	5.69951	6.017	5.56155	5.55883	5.79744	5.70101	5.48751	5.40182	5.10784	5.51207	5.48542	6.66317	5.58643	5.71324	5.42231	6.05646	5.47112
PPP1R3F	5.61954	5.80041	5.40107	5.64661	5.32059	5.66416	5.4081	5.35287	5.27996	5.11038	5.47316	5.35038	5.58263	5.12488	5.42395	4.74558	5.38922	5.17497
PPP1R3E	6.20132	5.89092	5.74654	5.82481	5.7533	5.8107	5.40905	5.50968	5.53378	5.46334	5.98386	5.70789	5.82521	5.39464	5.85359	5.50648	5.59959	5.47403
LOC100132111	4.43315	4.23567	4.31762	4.4299	4.72267	4.76005	4.36934	4.43456	4.43771	4.46766	4.21382	4.68588	4.69864	4.80525	4.46816	4.33893	4.54763	4.46766
RNU6-657P	6.26857	6.25663	6.6096	5.26324	6.23104	6.23503	5.3749	6.23726	6.66115	6.44163	6.56563	7.07067	6.24565	6.02854	6.23803	5.61137	6.30774	5.48106
PPP1R3G	3.37093	3.54015	3.71723	3.55368	3.67731	3.76073	3.54163	3.5767	3.4399	3.39367	3.53733	3.52207	3.35649	3.56977	3.56883	3.39557	3.48618	3.53393
PPP1R32	4.99359	5.02639	5.18585	5.0724	5.30246	5.24855	4.95928	4.93338	4.99881	4.82041	5.17875	4.93773	5.04905	5.1646	5.15793	4.83744	5.20433	4.80198
LDLRAD4-AS1	5.79388	5.37407	5.78327	6.28082	5.45751	5.9609	5.62916	5.64942	5.88077	5.66548	5.33324	5.6029	5.58997	5.72846	5.426	6.06568	6.08056	5.51611
LOC101927990	4.38701	4.59038	4.61651	4.46944	5.5593	5.42423	4.34955	4.47189	4.68752	4.10367	4.44924	4.51797	4.43752	5.60138	5.10475	4.02078	4.91702	4.63455
SUN5	4.69486	4.81298	4.87021	4.6589	5.17551	5.09206	4.72713	4.85878	4.97767	4.54677	5.14757	4.87852	5.00946	4.99924	4.87794	4.63363	5.13551	4.88711
SUN3	4.79277	5.07061	5.10249	5.02635	5.15124	5.05778	5.08256	5.00184	5.2672	4.91002	5.24057	5.09501	5.05588	5.04679	5.08664	4.59408	5.16869	5.04252
PAICS	7.69699	7.38689	6.78317	6.84276	6.61366	6.43902	7.0515	6.88945	6.82085	7.07043	7.24985	6.80909	6.68964	6.09247	6.57767	7.49099	6.80978	9.63146
SUN2	6.93959	6.59418	6.1675	7.07533	6.23414	6.267	6.38739	6.37167	6.37167	7.14129	5.99381	6.45461	6.63766	6.33998	6.25734	6.62773	6.28352	6.26631
PPP1R36	4.59633	4.5951	4.75059	4.60571	4.70292	5.00546	4.66611	4.58674	4.82064	4.44458	4.80634	4.72861	4.72207	4.78317	5.17502	4.41225	4.86612	4.60277
SUN1	6.81389	6.83174	6.6575	6.76382	6.63708	6.58284	6.87935	6.88872	6.7091	6.95159	7.23374	6.8213	6.80062	6.59642	6.55601	6.59733	6.53292	6.40732
HUNK	4.68679	4.80799	4.7918	4.63741	5.06221	5.07306	4.66094	4.6439	4.84556	5.39978	4.99222	5.04054	4.83826	4.99379	4.86275	5.09183	4.64919	4.6524
PPP1R35	6.02277	5.89972	6.25869	6.02647	6.08019	6.05138	6.17231	5.91817	6.3206	5.94792	5.96839	5.98949	6.02876	6.00282	6.13226	5.9748	6.00826	5.81663
AC103881.1	4.23533	4.43155	4.41829	4.14312	4.79218	5.65875	4.19094	4.29242	4.81185	4.23937	4.82022	4.6079	4.6619	5.02224	4.84218	4.10935	4.72723	5.22086
PPP1R37	4.87854	4.87636	5.12735	5.03614	5.01712	5.02138	4.97518	5.02465	5.20156	5.01954	5.03025	5.02608	5.3523	5.06896	4.88958	5.14494	4.94043	4.59737
RNU6-656P	8.53196	8.84011	9.02211	8.79071	10.1253	8.81851	7.57088	7.92849	9.42912	8.00295	9.68	9.73047	10.0079	8.81629	8.82152	7.95237	8.91424	8.54117
PBX2P1	4.831	4.64627	5.17647	4.62764	5.22563	4.57405	5.50329	4.86424	4.55999	4.93992	5.03233	5.00546	4.72723	4.82089	5.15163	4.8082	4.74964	5.00098
PPP1R21	5.40587	5.23891	5.16992	5.60844	5.00645	5.01344	5.08373	5.11059	5.26315	5.4424	5.01416	5.27242	5.31959	5.08192	5.01576	5.50304	4.95838	5.17473
AKAP11-IT1	4.15787	4.00279	5.34194	4.32592	5.21376	4.88628	4.79706	4.63772	4.50995	3.89894	5.00971	4.49833	5.34746	4.16417	4.28619	4.2506	5.09562	4.1092
AC004448.2	4.97599	4.98942	5.02858	4.74439	5.08206	5.19774	4.72791	4.68903	5.60111	5.18755	5.14378	5.58652	4.81602	4.92278	5.37626	4.54305	5.09514	4.9691
FOXP1-IT1	5.55323	4.85527	5.07825	4.87686	4.91064	5.2824	5.60504	5.50215	5.4392	4.6407	5.34412	5.02302	5.29145	5.68634	5.91608	5.30112	5.47178	4.51733
PPP1R27	4.7622	4.63498	4.86129	4.81754	5.06801	5.24984	4.81585	5.04523	4.84072	4.84419	5.04333	4.83757	4.84318	5.20769	5.3854	4.48204	4.83634	4.83564
PPP1R26	5.83206	5.47357	5.4886	5.5975	5.581	5.62652	5.52227	5.2975	5.35526	5.52555	5.73894	5.48395	5.59317	5.43435	6.02492	5.49808	5.6793	5.37472
RRP15	6.0608	6.31192	6.32567	6.20078	6.18922	6.15223	6.60902	5.95141	6.40053	6.5198	6.15195	5.85449	6.28666	5.85349	5.70572	6.76707	6.29878	7.46699
CA2	9.00897	8.38379	6.91145	8.47394	6.82287	6.91534	8.03592	7.31193	5.95814	8.08977	8.76539	8.03104	8.33871	6.49694	6.56998	5.95258	6.8357	7.31306
CA1	4.7604	4.86701	5.0236	4.92878	5.69221	5.15415	5.34263	5.72701	5.17472	4.82636	5.51829	5.18988	5.13413	5.28388	5.3543	4.86099	5.17193	5.32599
CA4	4.8153	4.39634	4.38863	4.41645	4.62648	4.63978	4.43691	4.21349	4.33193	4.20557	4.29471	4.29703	4.51076	4.2755	4.44069	4.19793	4.37376	4.42347
LOC101927888	4.03995	3.96477	4.48769	4.15956	5.14999	4.02172	4.17588	3.81381	4.20467	3.90592	4.14501	4.3364	4.34765	4.28199	4.85894	3.87214	4.91502	4.91636
CA3	4.59573	4.41918	4.63404	4.5006	5.09683	4.91124	4.75997	4.77562	4.68226	4.26548	5.20491	4.94249	4.78943	4.96228	4.94338	4.32807	4.90013	4.84203
CA6	4.01145	4.39643	4.49986	4.18743	4.56263	4.64994	4.18887	4.13271	4.41429	4.21321	4.39233	4.22541	4.19846	4.55236	4.64553	4.00695	4.61284	4.39618
RRP12	5.159	5.08383	5.2337	5.20069	5.29094	5.36319	5.21708	5.22555	5.39562	5.48086	5.13197	5.19571	5.34886	5.47634	5.28018	5.47241	5.32214	5.08115
CA8	5.05157	6.10512	6.01208	5.02394	5.14572	5.19357	4.79494	4.6682	5.61815	5.21092	5.03729	4.85832	4.9598	5.35017	5.38381	4.68214	5.33042	5.18005
CA7	3.97157	4.01369	4.21831	4.08132	4.12274	4.04395	4.06942	3.97069	3.94107	3.84573	3.87718	4.02659	4.0376	4.02246	4.09494	3.88047	4.12768	3.89231
CA9	4.57537	4.5443	5.14553	4.51143	5.00288	5.10304	4.95468	4.62322	4.80231	4.55508	4.83183	5.10028	4.76354	4.95617	4.98124	4.43125	4.80251	5.10105
ATP6AP2	7.46242	7.8592	7.09984	7.91671	5.99519	6.46604	7.64477	7.74531	7.4144	8.96219	7.10742	6.97026	7.031	6.15917	6.22048	8.37866	6.95605	7.58034
ATP6AP1	8.14162	8.52672	8.03614	8.64109	7.70033	7.56484	8.72386	8.7577	7.95183	8.86295	7.99366	8.45285	8.53058	7.34208	7.39628	9.48124	7.68418	8.48719
LOC101927896	4.85287	4.84914	4.74676	4.71487	4.87293	4.86662	4.9768	4.87851	5.1823	4.80172	4.87229	4.85358	5.02427	4.80976	5.19979	4.59473	4.75788	4.98435
RNU6-650P	8.4942	7.4991	8.12125	8.15436	8.73598	8.12082	8.14952	7.19985	8.35266	7.88517	8.12255	8.12373	8.10671	8.01728	8.13115	8.1938	8.62937	8.05646
LOC101927895	5.13335	5.73469	5.14814	5.49315	6.0882	5.87101	5.30325	4.91052	5.06925	5.3872	5.24154	5.02454	5.38638	5.3003	5.28802	5.59352	5.47088	5.60717
ZIC1	5.52315	5.3643	5.35676	5.1903	5.17299	5.32848	5.82589	6.09302	4.92657	4.99298	5.82332	5.30616	5.17357	5.65781	5.5096	5.18122	5.00061	5.10542
ZIC2	6.27754	5.93972	5.84476	5.84435	6.00688	6.38177	6.15875	6.3512	5.61997	5.70955	6.79147	6.13691	6.04829	6.17743	5.82196	5.48873	5.86288	5.67779
CAD	5.73731	5.86991	5.71163	5.611	5.78852	5.60489	5.77814	5.90877	5.81449	6.00739	6.0303	5.64948	5.54811	5.78074	5.77028	6.22606	5.66142	5.64921
ZIC5	6.06918	5.918	5.99895	5.77688	5.95348	6.22063	5.92176	6.2996	5.74763	5.63741	6.20303	5.89135	6.04082	6.04082	6.28524	5.66235	6.07036	5.99852
RRP1B	6.09037	6.24601	5.93166	6.22446	5.89307	5.60786	6.55935	6.26978	6.32942	6.93589	6.59482	6.14957	5.79279	5.70371	5.71119	7.06764	5.68707	5.75033
ZIC3	5.0529	4.75105	5.01685	4.72178	5.12848	5.16701	4.86414	4.58852	4.88488	4.54465	4.8996	5.21868	4.89042	5.02531	5.40842	4.591	4.81407	4.6478
STON2	7.54664	7.93311	7.21973	7.60573	6.42421	6.42995	6.40766	6.55524	6.17203	7.09415	6.62475	6.86111	6.535	6.26941	6.95682	6.04342	6.77937	7.13248
ZIC4	5.16257	5.25946	5.26767	5.02631	5.27421	5.33894	5.18534	5.6166	4.87177	4.87627	5.00129	5.10833	5.22914	5.47624	5.62633	4.88938	5.14971	4.8851
RGPD4-AS1	4.78709	4.98348	4.88948	4.80688	5.17951	5.85016	5.00425	4.85274	5.25501	4.69094	5.0424	4.88703	5.04642	5.65133	5.63016	4.25435	5.37987	4.82425
PLIN5	4.8128	4.78867	4.95542	4.87889	5.1525	5.25127	4.82471	4.84836	4.88506	4.73275	5.11294	4.95131	5.04811	5.20333	5.03396	4.89908	5.32248	5.14977
PLIN4	4.56916	4.60114	4.585	4.5947	4.79489	4.81929	4.55535	4.53375	4.56492	4.59985	4.51024	4.69831	4.57639	4.67165	5.02989	4.53659	4.78477	4.82146
NUP62	6.58087	6.82641	7.04553	6.8997	6.42835	6.05277	7.3732	7.17265	7.1984	7.90324	6.71856	6.78977	6.85264	6.63034	6.67537	7.85207	6.86107	7.01459
CAT	7.37703	8.19453	6.54288	7.64736	5.87432	6.0123	6.87542	7.1422	6.13085	7.53106	6.60588	7.24937	6.52869	5.82833	5.86393	7.60499	6.04081	6.34477
PLIN3	5.90722	5.86758	5.34734	6.30471	5.45372	5.4406	5.91483	6.2118	5.16381	5.55348	5.70243	6.05875	5.60088	5.69319	5.3626	5.65911	5.54574	5.44414
PLIN2	5.72076	5.7237	5.4287	6.70506	5.81873	5.90687	7.57625	6.25591	5.7643	5.91101	5.6426	6.42052	5.91437	5.95484	5.74178	5.97229	5.78124	5.88323
RP4-669H2.1	4.96374	4.9157	5.11478	4.84926	4.75794	4.84059	5.37969	4.9506	5.23968	5.02359	4.93386	4.76918	4.92977	4.93174	5.01347	4.79741	4.94934	5.33715
PLIN1	6.02015	5.76135	4.67497	4.76714	4.92774	4.94453	4.45054	4.53512	4.75026	4.55484	4.60235	4.738	4.59713	4.58219	5.20436	4.60303	5.05121	4.96499
HP09025	3.82911	3.89089	4.02889	3.68354	4.81367	4.28625	4.08248	3.71195	3.65715	4.00371	4.01568	3.80098	3.76925	4.18173	4.19348	4.05721	3.85672	4.32977
LOC257396	4.18974	4.47037	4.21888	4.14554	4.35635	4.06832	3.92433	4.10451	4.19276	4.34122	4.16027	4.55469	4.03791	4.40184	4.23249	4.04512	4.16638	4.39085
EDARADD	4.202	4.41604	4.58785	4.57254	4.84991	5.06785	4.40824	4.39309	4.56767	4.25153	4.46312	4.5286	4.59612	5.00008	4.92823	4.39525	4.6392	4.43188
RCCD1	5.21245	5.32143	5.37076	5.37228	5.49017	5.34174	5.17863	5.23965	5.39572	5.33391	5.25257	5.26834	5.29934	5.2914	5.34105	5.27656	5.31117	5.27097
RP11-21N7.2	16.5901	16.5781	16.5693	16.5901	16.5525	16.5565	16.5901	16.5822	16.5739	16.5901	16.5579	16.5591	16.5634	16.5543	16.5595	16.5901	16.5683	16.5901
SAPCD1	5.92798	5.88672	6.10129	6.03806	6.28008	6.18082	6.22078	6.10089	6.46798	6.77338	6.43578	6.10734	6.19725	6.05267	6.35004	6.32769	5.97063	5.76401
RP3-486I3.5	7.73271	7.24444	6.40374	6.62698	5.91744	5.88584	6.04457	5.86964	4.95671	6.57544	5.33054	6.45105	6.15799	5.61535	5.50076	5.58236	5.28724	6.14178
DEFT1P2	4.618	4.76271	4.75572	4.80287	5.2675	5.94951	5.0264	4.73296	5.304	4.55045	5.22401	5.31407	4.96739	5.0455	5.32858	4.62204	5.03764	4.79474
SAPCD2	5.83191	6.59173	6.07568	6.23353	6.16055	6.07502	6.09194	6.11393	6.63437	6.71157	5.7971	5.81717	6.10051	6.03707	6.05478	6.26756	5.90517	6.07266
SV2A	6.94008	7.07866	7.90305	6.56377	7.13416	7.34533	7.11933	6.96913	7.14929	6.93524	7.74146	6.93337	8.09161	6.47387	7.15678	8.71015	7.34717	7.69911
RRP36	6.67341	6.76351	6.4157	7.16287	6.12554	6.16119	7.10331	7.08547	6.48486	7.4342	6.45253	6.71434	6.23631	6.46632	6.32017	7.74204	6.48172	6.61977
CBL	7.9427	7.41097	7.47952	7.71014	6.45335	6.539	7.21086	7.57129	7.35304	8.0758	7.4162	7.00469	6.7817	6.39071	6.36946	9.10424	6.92194	7.55849
CBS	6.46565	6.30997	6.01895	5.97269	5.98379	5.93281	5.85422	5.77103	6.04471	6.09136	6.52647	5.9321	5.95826	5.75398	6.3055	5.80108	6.10914	6.05393
PAIP1	7.07974	7.18955	6.69913	7.06597	6.10981	6.16171	7.41695	6.92145	6.84177	7.83517	6.92265	6.53164	6.23484	5.98922	5.8529	8.82664	6.29277	7.64326
RP1-90J20.2	4.7196	4.61013	5.13631	4.59492	5.38235	7.22829	4.74503	4.57299	4.76926	4.17979	4.96891	4.77603	4.85048	5.31362	4.84849	4.43141	5.49617	4.77772
PAIP2	10.4757	10.651	9.77045	10.1223	8.3746	6.79016	10.1454	10.5589	9.57896	10.2598	9.37234	9.33036	9.72304	7.35758	7.42009	11.1657	9.63115	11.4252
NUP50	6.99667	6.80579	6.85067	6.81744	6.74918	6.48712	6.9376	6.83324	6.99671	7.34869	6.46926	6.55973	6.77777	6.42859	6.47957	7.30025	6.77367	6.8614
AKR1B1P6	3.98539	3.69969	3.9244	3.43911	3.88443	3.93239	3.66898	3.44401	4.21675	3.79305	3.64581	3.61731	3.97196	3.84689	4.12397	3.93508	4.2303	4.15302
SV2C	4.55887	4.50126	4.99683	4.68302	4.98569	4.87126	4.75147	4.50559	4.85874	4.47958	4.78812	4.75346	5.20551	4.91577	5.11375	4.43357	5.02096	4.73117
RP1-90J20.8	4.44443	4.56503	5.0441	4.3741	4.72895	4.99043	4.19169	4.24442	4.51307	4.27796	4.66361	4.44805	4.3564	5.04221	5.09906	4.27598	4.3184	4.80169
AP000470.2	4.73271	4.47814	4.7028	4.46737	4.3508	4.08281	4.03956	4.21802	4.63262	4.51506	5.05149	4.50775	4.2695	4.57887	4.74119	4.28691	4.91692	4.37218
NUP54	5.89664	5.84487	5.71433	5.89664	5.73684	5.66465	6.0727	5.88069	5.88051	5.99554	5.86448	5.97157	5.76771	5.76733	5.8404	6.30465	5.87467	6.14461
SV2B	4.38775	4.49945	4.58924	4.47049	4.60279	5.02414	4.42898	4.19172	4.35363	4.22909	4.38821	4.60546	5.57708	4.62698	4.41365	4.54537	4.83287	4.91392
RNU6-652P	5.60547	5.80874	6.13036	5.97434	5.79298	5.23679	5.97596	6.12019	6.32279	6.13704	7.10428	6.17758	7.14335	7.36853	6.10718	5.95756	6.53107	5.99796
KCNQ5-IT1	4.65945	6.58716	6.39339	5.97203	5.98374	5.78347	5.1903	5.4041	6.07223	5.75758	5.27506	5.80429	5.74262	5.96009	6.00619	6.04314	6.09054	7.86905
AC008753.4	4.00587	3.96705	4.04435	3.95511	4.3127	4.15863	4.16916	4.29036	4.24156	3.8493	4.16264	4.03578	4.04646	4.14732	4.39664	4.29082	4.40476	4.34522
AC008753.6	4.4326	4.79669	4.81861	4.69462	4.8832	5.06617	4.80864	4.80082	4.77578	4.69982	4.7865	4.78618	4.80747	4.74321	4.9077	4.54795	4.78686	4.42635
RP11-342A1.1	4.76924	3.89113	5.11154	4.37687	4.59722	4.53427	4.26822	4.3133	4.44243	4.25296	4.69642	4.1904	4.23717	4.03042	4.86716	4.07559	5.14944	5.02283
CCK	4.95746	5.18727	5.13184	4.77918	5.17394	5.72976	5.0438	4.95989	5.17811	4.89027	5.31975	5.34059	5.58182	5.17915	5.61217	4.83823	5.38386	5.37142
SUOX	6.13708	5.8137	6.00031	5.84946	5.74028	5.62258	5.90878	5.7708	6.03788	5.81595	5.99969	5.60203	5.88823	5.58629	5.79149	5.86025	5.84172	5.80556
CD2	4.56785	4.78837	4.98173	5.13196	5.05761	4.95545	5.18992	4.93627	4.8206	4.77066	4.99668	5.4936	5.01758	5.30259	5.06261	5.23964	4.94048	4.71709
CD5	4.35955	4.35888	4.59492	4.4513	4.59692	4.49462	4.61358	4.67372	4.60493	4.32905	4.47413	4.47833	4.6758	4.75821	4.64126	4.48341	4.45286	4.35047
CCS	5.56272	5.60369	5.99391	5.97453	5.6204	5.73825	5.66158	5.7315	5.56416	5.28532	5.58242	5.62594	5.53287	5.53226	5.84704	5.90397	5.74124	5.70186
CD4	6.17977	5.95808	6.04785	7.61717	5.98588	5.95256	6.68869	6.96901	5.65595	6.30809	5.41629	6.32374	5.93545	6.10959	5.62844	7.15686	5.9839	5.56806
CD7	6.19656	6.34413	6.36215	6.16352	6.13589	6.34954	6.18859	6.23273	6.35683	6.0448	6.1559	6.13534	6.18918	6.14516	6.59337	6.33034	6.26684	6.16158
CD6	4.79431	4.90973	5.04239	5.02258	4.96398	4.99365	5.03012	4.97719	4.89613	5.02872	4.78135	5.20618	4.82395	5.03685	4.88757	4.93806	4.9443	4.90393
RP1-127D3.4	3.66566	4.10598	4.19778	3.67492	4.20794	4.15188	3.90318	4.4556	3.94318	3.38864	3.74122	4.26714	4.11336	4.22001	4.40136	3.47707	3.88506	3.62235
CD9	8.26929	8.21893	7.50105	8.41597	6.7886	6.95114	8.09316	7.97712	7.3147	7.93663	7.52458	8.3078	7.49688	7.17832	7.086	7.92748	7.07797	8.06277
NUP43	6.75016	6.46375	6.3166	6.60969	6.03067	5.95383	6.44576	6.42017	6.47355	6.90971	6.5338	6.5481	6.23917	6.44397	6.25577	7.49623	6.46791	6.95127
RNU6-651P	4.37269	3.9826	4.75864	3.97852	5.10828	4.56557	4.60474	4.98521	4.65019	4.2336	5.21784	4.61941	4.69787	4.74125	5.12861	4.59574	4.83712	4.58341
NUP37	5.32881	5.3246	5.26654	5.15833	5.14344	5.26662	5.62414	5.50961	5.67003	5.53413	5.18136	5.17205	5.30731	5.22476	5.03206	6.12998	5.23525	5.50748
RP11-483I13.4	3.56062	3.89129	3.82565	3.92948	3.80383	5.04803	4.12384	3.94643	3.87441	3.64881	3.96406	3.90068	3.61866	3.66664	4.37086	3.72827	4.07397	4.18902
NUP35	4.99584	5.3535	4.93896	4.92384	4.97758	4.85402	4.79497	5.04068	5.51683	5.30589	5.05154	4.73502	5.18086	4.65556	4.96983	5.15575	5.06502	5.04582
CDA	3.73533	3.77811	3.83369	3.74336	3.89595	3.96779	3.90634	3.71881	3.97278	3.89992	3.90681	4.0617	3.92163	3.90322	4.0196	3.73491	3.8627	3.85434
HECW2	5.92834	5.72075	5.5909	5.43377	5.39201	5.50982	5.77456	5.43796	5.54943	5.68914	5.14385	5.55866	5.71762	5.70982	5.27284	5.44095	5.43798	5.55673
HECW1	4.73884	5.0731	5.4084	4.83011	5.45218	5.37215	4.82006	4.90594	5.47965	5.28098	4.98686	5.05676	5.60515	5.35481	5.43287	4.88632	5.30646	5.19857
EMCN-IT2	3.8485	4.47232	4.84287	3.99447	5.32318	4.45421	4.13159	4.35901	4.14045	3.5873	4.65194	4.50779	4.28436	4.37756	4.92082	3.80628	4.25191	4.26516
EMCN-IT1	3.65852	3.74323	3.86417	3.824	3.79264	4.09235	3.708	3.63668	4.65723	3.3411	4.12723	4.13071	3.91124	5.30977	4.44587	4.01048	4.23586	4.11084
CTC-261N6.3	4.64853	4.22596	4.69967	4.82422	4.5234	4.8937	3.74597	4.47468	5.1375	4.07856	5.04357	5.88601	5.05612	5.76731	4.01613	3.89266	4.97335	4.23688
RP11-142L1.1	4.27606	3.65956	4.70108	4.26555	5.46113	5.2219	3.59589	3.71749	4.70651	4.10532	4.60025	4.82081	4.22124	5.19651	5.36673	3.8021	4.82111	4.30092
SPAG5-AS1	4.37082	4.30948	4.34566	4.30626	4.45443	4.62933	4.22367	4.59882	4.53925	4.47278	4.63731	4.29344	4.22959	4.41792	4.44973	4.01386	4.47835	4.2029
RP11-370B11.3	4.01879	3.99316	4.41782	4.68902	5.31542	4.1096	4.352	4.74043	4.5215	3.69741	4.27765	4.28679	4.69587	4.38994	5.14914	3.8302	5.59304	4.16263
MCAM	6.03405	6.00824	6.26483	6.45827	6.1069	5.93039	7.78547	7.17211	6.93304	8.32738	7.09617	7.06823	6.897	6.36344	5.60475	7.36592	6.07382	6.26447
CTC-261N6.2	4.85401	4.78761	4.98159	4.48373	5.64092	5.63171	4.41431	4.35564	5.15135	3.85961	5.36244	5.19078	4.62737	5.6852	4.51717	4.42553	5.60761	4.25252
CTC-261N6.1	4.83472	4.20648	5.66463	3.95331	5.70132	4.92156	4.19742	4.81177	4.83955	4.18875	5.31604	4.66516	4.70269	5.15803	4.73821	4.1867	4.60567	4.03114
FADS6	4.60334	4.57684	4.88643	4.75837	4.77576	4.98031	4.83959	4.76315	4.82047	4.70877	4.87369	4.75625	4.68087	4.97076	5.08617	4.64798	4.67681	4.67119
MOCOS	4.33415	4.33253	4.54228	4.23403	4.78291	4.65099	4.40595	4.45647	4.60126	4.32311	4.49437	4.56724	4.49261	4.8723	4.66464	4.25611	4.7423	4.64655
MCAT	5.88035	6.06376	5.9168	5.9191	5.55192	5.65992	5.38475	5.60273	5.87747	6.17791	5.83415	5.75551	5.73045	5.6917	5.80822	6.05079	5.82452	6.39442
CEL	4.57125	4.75571	4.56465	4.48231	4.61812	4.92349	4.50111	4.5358	4.58237	4.62007	4.58791	4.69745	4.6083	4.67004	4.62518	4.40318	4.7216	4.53971
HUS1	6.5466	6.46403	6.45516	6.47417	6.36942	6.15822	6.67623	6.48774	6.45548	6.42266	6.47192	6.44065	6.33455	6.43586	6.12111	6.49921	6.45183	6.47185
FADS2	9.24561	8.86716	9.33032	8.69129	8.20708	8.01564	7.95794	7.42346	7.84373	8.30156	7.84142	7.48262	7.70028	7.13153	8.38625	7.9173	8.57169	9.01757
FADS1	7.31663	7.09255	6.72555	6.701	6.6923	6.66729	6.60841	6.35819	7.09845	7.13277	6.48917	6.45753	6.42288	6.31579	6.70442	6.76514	6.70805	6.81624
FADS3	7.10513	6.93872	6.61712	6.89917	6.72483	6.67573	7.04807	6.93035	6.87163	7.08844	6.81224	6.86414	6.99184	6.6682	6.65777	6.83101	6.50675	6.34588
RP11-206L10.8	6.26476	5.99265	5.71227	5.95307	5.81607	6.58281	5.46149	6.69914	6.39766	6.21078	5.96899	6.01272	5.39258	5.51581	5.75655	6.1282	5.52692	6.6471
SCN11A	4.26663	4.4421	4.52372	4.38097	4.74922	4.56511	4.27278	4.37822	4.48684	4.17326	4.45032	4.41938	4.95718	5.15052	4.9267	4.0217	4.69767	4.52373
CTB-127C13.1	5.05526	5.40641	5.41039	5.33679	5.81114	6.08631	5.2731	5.11995	5.19043	5.19069	5.14289	5.62993	5.19685	5.34466	5.45798	5.1093	5.21802	5.29344
FLJ34503	4.08589	4.12001	4.73017	4.36759	4.84595	5.63774	4.3093	3.84725	4.24458	4.13682	4.9425	4.49518	4.2136	5.21953	5.10916	3.7186	4.74398	4.04855
CFB	5.2432	5.01401	5.37322	5.3727	5.61954	5.67156	6.39565	6.57721	5.57535	5.52077	5.46843	5.67858	5.50313	6.22295	5.47241	5.46154	5.40399	5.07197
RP4-760C5.3	4.77899	5.30791	5.31202	5.20938	5.8117	4.88891	6.20486	4.96256	6.7374	5.39348	6.51708	5.4596	6.06186	4.76511	5.89502	5.92063	6.4163	5.28955
CFD	4.61763	4.5763	4.60065	5.3002	4.42414	4.84701	4.90478	4.95236	4.63773	5.03223	4.41331	5.29475	4.73043	5.49473	4.40532	4.83632	4.55935	4.50993
CFI	4.86989	4.97586	5.37474	6.74471	5.989	5.13579	8.02221	8.12668	5.1101	5.70988	6.7655	6.62774	5.93159	5.81665	5.1205	5.81737	5.25737	5.03795
DDX18P6	5.29136	5.16382	5.58149	4.7889	5.38718	5.81963	4.66018	4.61169	5.76358	5.34655	5.84849	5.24098	5.03603	5.23908	6.28268	5.49534	4.69413	5.75346
CFH	4.95006	4.86426	4.72069	5.22125	5.0733	5.07727	7.9647	9.08136	4.84462	5.24392	4.81825	6.42165	4.96338	6.08125	4.76062	6.77762	4.86807	4.81991
BCAN	10.2121	13.6742	12.4859	10.3473	11.7668	7.97208	7.88254	6.46898	11.6003	11.513	7.48	6.46077	9.49375	6.01437	11.9495	13.1427	12.5478	12.5963
BCAM	5.90623	6.05447	5.91981	5.91598	5.63155	5.84119	6.20809	6.14819	5.53602	5.50093	5.96535	6.25658	5.82264	5.99225	5.81105	5.80433	5.76074	5.35117
CFP	4.8991	4.94491	5.06018	5.01602	5.29179	5.24192	5.07654	5.04206	5.14844	4.86628	5.22042	5.10694	5.02325	5.35296	5.29003	4.75645	5.164	4.86001
RP11-96L14.7	4.77697	5.09075	5.14681	4.98773	5.49359	5.60515	5.19957	5.05295	5.43488	5.0664	5.11875	5.40557	4.99925	5.14147	5.24524	4.96526	5.4779	4.96589
NUP93	5.64196	5.78565	6.04089	5.83361	5.64505	5.47459	5.72312	5.61536	5.92246	7.16613	5.87645	5.88901	5.74364	5.6271	5.55887	7.04677	5.82831	6.30463
TMEFF1	8.38249	7.12911	6.95572	7.2432	6.46929	6.21504	6.20222	5.8127	7.0751	8.18913	6.03432	6.00457	6.70678	5.72878	6.28314	7.47846	7.04375	8.41792
NUP98	6.78425	6.70946	6.54744	6.65532	6.26252	5.94625	7.09366	7.03009	6.51342	7.10192	6.44564	6.59805	6.45289	6.42076	6.32603	7.87173	5.95719	6.213
TMEFF2	6.22181	6.52769	6.88756	6.27632	5.82405	5.46991	5.30401	5.15544	7.67546	9.6118	5.04637	5.55227	6.71182	5.46276	5.86001	6.02164	6.19659	6.12393
SCN10A	4.13187	4.31389	4.48812	4.18411	4.65212	4.8538	4.10851	4.16916	4.32736	4.12317	4.32863	4.42592	4.31583	4.6468	4.4215	4.09283	4.46668	4.31455
COL13A1	4.50615	4.59263	4.61899	4.60945	4.82949	4.7311	4.85256	5.01066	4.71731	4.62531	4.72742	4.81299	4.63922	5.13131	4.70099	4.6502	4.82203	4.77327
CGB	5.0486	4.98431	5.1709	5.02462	5.27764	5.03159	5.06932	4.81983	5.13138	4.4277	5.18235	6.02329	5.12967	4.95773	5.1002	4.71042	5.03348	5.07718
CGA	4.93848	5.15592	5.17064	5.08373	5.34874	5.36419	5.10466	4.76696	5.17532	4.86084	5.32303	6.6824	5.18447	5.48633	5.89024	4.69978	5.34096	5.16814
RP11-206L10.4	7.97793	7.42847	7.35984	7.36733	7.36037	6.29196	8.87749	7.71507	9.04388	8.227	6.82388	7.2422	5.86733	5.56947	7.21334	7.74462	7.26687	8.56244
TARSL2	6.82901	6.02354	5.43533	5.74731	5.34966	5.34922	5.67075	5.46704	5.45013	5.93064	5.17601	5.4079	5.69695	5.30083	5.45891	5.45839	5.51003	8.30434
RP1-102K2.6	3.87618	4.04093	4.27644	4.09207	4.24672	5.17396	4.26013	4.21473	3.98006	4.0407	4.04636	4.1541	4.05586	4.05275	4.81606	3.89016	4.27077	3.99415
CGN	4.39911	4.43292	4.43395	4.44487	4.52428	4.49467	4.41712	4.30227	4.42772	4.38214	4.41253	4.41644	4.34192	4.56465	4.56401	4.42133	4.44425	4.44669
NUP85	5.94548	6.09533	5.96865	6.1222	6.24474	6.08653	6.38505	6.34895	6.22855	6.72696	6.2985	6.241	6.13175	6.49716	5.91239	6.99768	5.87131	5.91963
NUP88	6.27412	6.51101	6.36324	6.45196	6.33118	6.30271	6.36522	6.51861	6.25301	6.91531	6.53877	6.34666	6.27713	6.25869	6.49766	7.21858	6.25175	6.27975
RP11-561O23.7	4.39056	4.51617	5.00292	4.6846	5.23184	5.70658	4.79128	4.46679	4.78356	4.14467	4.53639	4.88625	4.67512	5.641	5.13042	4.16983	4.79428	4.8561
PHOX2B	4.52232	4.72403	4.82885	4.67657	5.28671	5.00636	4.54122	4.73834	4.63221	4.66012	4.79265	4.87018	4.60359	4.87708	4.87646	4.33515	4.72131	4.58481
PHOX2A	3.86786	3.91636	4.03234	4.03602	4.17316	4.34776	3.80139	3.79933	3.82548	3.82009	3.96648	4.00487	3.87631	4.44693	4.11164	3.67137	4.10816	3.67756
RP11-561O23.8	6.43106	6.75066	6.87443	7.3578	6.54528	6.43321	6.25343	5.56724	6.18958	5.9585	6.13321	5.87451	6.65621	4.41598	6.73299	7.01668	6.44717	6.1862
CHM	5.31339	5.58853	5.50943	5.79779	5.37039	4.99975	5.66665	5.64993	5.36512	5.55361	5.62598	5.71132	5.29429	5.63915	5.25193	7.46394	5.40693	5.89678
AC005740.5	7.49235	6.99149	7.50976	7.50741	7.68764	7.537	7.88681	7.3051	7.98131	7.36937	7.95641	7.60607	7.50149	7.54337	8.23372	6.12003	7.68938	6.30337
ZIK1	4.47054	4.50511	4.64117	4.59043	4.58059	4.78852	4.47261	4.44239	4.6634	4.81952	4.86458	4.82518	4.46136	4.62957	4.62577	4.66176	4.59103	4.59437
OR3A4P	4.0674	4.05899	4.68058	4.2581	4.66382	4.6683	4.32453	4.30555	4.94066	4.29382	4.64956	4.49786	4.76129	5.11944	4.61667	4.16245	4.4746	4.41023
LOC284933	4.89433	5.32388	4.90275	4.6971	5.00143	5.14456	4.78894	4.77889	4.93842	4.71266	4.91679	4.84471	4.96343	5.16323	5.41048	4.72695	4.97696	4.70184
MCEE	4.84519	5.12453	5.07372	4.86097	4.76038	4.9535	4.69391	4.71937	4.80419	4.63269	4.6579	4.60336	4.77272	4.91165	4.89821	4.83395	4.99945	4.8648
CIC	7.06136	6.80578	7.13368	7.46835	6.58947	6.52446	7.32176	7.4009	8.18364	7.82108	6.81267	7.05517	7.2265	6.70322	6.97784	7.49917	6.36575	5.9792
MCF2	4.54589	4.84315	4.52705	4.30843	4.88181	5.03123	4.31311	4.35833	4.84696	4.26229	4.42577	4.64968	4.74336	4.99019	4.98422	4.11126	4.97483	4.98102
AC009487.4	3.56271	4.13892	3.45804	3.7867	4.10562	4.72956	3.45632	3.48897	3.91167	3.52367	4.15227	4.08478	4.28025	4.02212	3.68208	3.44983	3.76065	3.50792
G0S2	5.12617	5.12065	5.47995	5.30853	5.24886	5.39237	6.78226	5.3315	5.40795	5.41085	5.4578	5.89684	5.3048	5.39255	5.68231	5.18416	5.19159	5.27534
PLCB1-IT1	5.05209	5.49268	6.40202	4.8285	6.02344	6.84185	5.08023	5.16176	6.66033	5.14664	5.72473	5.9353	6.14379	6.59105	6.32525	4.48209	6.04968	5.40261
RP11-330M19.1	3.64347	3.91853	3.91763	3.51066	4.32037	3.89234	3.56482	3.61231	3.68462	3.65285	3.89108	4.17824	3.5688	4.16234	4.08357	3.5563	3.74661	3.64226
CIT	6.45764	6.41642	6.05444	5.80201	5.71167	6.06149	6.07727	5.77646	6.14056	6.79027	5.66238	5.67566	6.55552	5.59373	6.10688	6.33227	5.98147	6.91354
AC096669.1	4.10761	4.39586	4.87403	4.32471	4.76924	4.84887	4.40064	4.27599	4.74135	4.12405	4.10782	4.42878	4.44691	4.5766	4.59164	4.01821	4.74565	4.75587
AC096669.2	4.17303	4.43128	5.25768	4.69993	5.54561	4.59285	4.93538	4.52686	5.55136	4.70541	4.43605	5.08183	5.24935	5.01941	5.14212	4.25873	5.02876	4.91283
OR51H1P	4.11357	4.64302	4.72863	4.54907	4.98562	5.08446	4.38303	4.29392	5.12183	4.10248	4.82128	4.75318	4.4776	5.01783	4.57264	4.05498	4.74685	4.76556
AC096669.3	4.35209	4.37136	4.4354	4.42385	5.32891	4.68167	4.33931	4.1089	4.61655	4.26211	4.29078	4.7479	4.32442	5.25336	4.69441	4.27894	5.01974	4.88618
RP11-300M6.1	4.09849	4.50609	4.25943	4.56525	4.69495	4.83372	4.31799	4.46453	4.17825	4.10982	4.57469	4.59608	4.77149	4.98147	4.81152	4.21223	4.8878	4.56102
LOC284950	5.74363	5.94606	6.04623	5.863	6.02339	6.01804	5.72422	5.84423	6.39829	5.9977	5.89107	5.75877	5.5493	6.21791	6.27647	5.93984	5.96944	6.12309
MOCS3	6.04542	5.524	6.16574	5.82261	6.5982	5.67688	5.80325	6.16299	6.21408	5.47523	6.98907	6.54553	6.0697	6.76231	6.12921	6.05518	5.93092	5.9078
MOCS1	5.87493	5.71273	5.61962	5.53212	5.55141	5.61605	5.53409	5.44888	5.52449	5.51774	5.54099	5.6058	5.53424	5.53559	5.52645	5.4139	5.57219	5.5657
MOCS2	6.48866	6.73292	6.31143	6.47823	6.071	5.87058	6.19581	6.09484	5.93288	5.85153	6.59042	6.13653	5.91687	5.56074	6.00332	6.20065	6.25824	6.47409
SGIP1	6.03117	5.88557	6.67794	6.29238	6.10602	6.14274	6.11407	5.89667	6.06918	6.0505	5.72283	6.12146	6.45364	6.01911	6.41495	5.49283	6.19194	6.73728
DPRXP4	4.92453	4.90172	5.01064	5.73734	5.11398	5.70045	5.38701	5.32877	5.8789	5.23136	5.0841	5.38369	5.12569	4.76768	5.56434	5.06383	4.9373	4.64288
RP11-275H4.1	6.81431	4.76891	5.3895	4.60479	5.0145	4.84936	4.46519	4.62139	6.32825	6.60385	4.91753	4.77762	5.83155	5.4607	5.04969	5.18425	5.08884	5.26087
ZIM3	4.04951	4.27723	4.32834	4.12394	4.2962	4.35559	4.19786	4.222	4.42506	4.03596	4.27545	4.33463	4.21385	4.51917	4.89882	4.09057	4.41251	4.32587
MSX2P1	4.17209	4.69877	4.70061	4.55072	4.88305	4.84746	4.49111	4.63943	4.56625	4.36642	4.7742	4.61032	4.59262	5.29952	4.56933	4.37108	5.32549	4.30493
RP11-166N6.2	4.70142	4.78577	5.01081	4.56733	5.73973	4.67798	4.45289	4.59616	4.85949	4.60213	4.57861	4.63599	4.53517	5.02536	4.7366	4.57172	5.31568	4.59868
CKB	12.4703	11.8809	9.44608	10.2012	8.46135	9.33158	8.07291	6.91726	9.4859	10.7777	8.66133	8.62126	9.44125	6.26666	8.2318	8.99229	8.5629	9.91505
DKFZp434L192	3.48249	3.46772	3.77153	3.36255	3.65347	4.00969	3.5414	3.63478	3.78478	3.49921	3.64378	3.3698	3.64296	3.7343	3.50554	3.48642	3.51862	3.59408
RP5-921G16.1	4.34485	4.65704	4.75601	4.41429	4.8186	4.92487	4.66773	4.2608	4.74256	4.51268	4.39554	4.91065	4.92394	4.82067	4.74357	4.12044	4.72232	4.57481
RP11-383G10.5	5.72754	5.7401	5.71499	5.66624	5.5513	6.45055	6.22227	4.74662	6.07487	5.67139	5.56606	6.1645	5.92866	6.0172	6.5084	4.9581	5.67979	5.21407
CKM	5.88259	6.0224	6.20215	6.06121	6.06522	6.36895	5.74908	5.86484	6.04982	5.82427	6.17463	5.98483	6.14	6.5143	6.22963	5.897	6.29573	5.85625
DIO1	4.34821	4.36749	4.61462	4.36954	4.80172	4.6063	4.642	4.49305	4.76797	4.46566	4.69381	4.69034	4.93405	4.92236	4.78885	4.48602	4.73334	4.87365
DIO2	5.12514	5.29584	4.64571	4.5253	4.82246	4.95016	5.5052	5.92395	4.90789	4.53903	4.77935	4.85703	4.89194	5.08141	5.219	4.59483	4.68283	4.89797
DIO3	3.39119	3.81287	3.86175	3.56586	4.51464	4.29281	3.74137	3.54534	3.79461	3.47754	3.90855	3.87891	3.77023	3.94026	4.73181	3.58303	3.83567	3.65971
KBTBD12	4.17948	4.1817	4.23838	4.28503	4.50244	4.84335	3.99834	4.06191	4.2563	4.21162	4.36723	4.31678	4.19195	4.32076	4.63645	3.97325	4.33963	4.23257
STOX2	5.66423	5.79048	5.59404	5.72956	5.47557	5.46826	5.30607	5.41092	5.75026	6.24499	5.47828	5.44398	6.0738	5.41785	5.58315	5.84713	5.51468	5.66799
STOX1	4.67109	4.65181	5.14242	4.84909	4.58572	4.79202	4.48677	4.43014	4.64339	4.637	4.60079	4.78669	4.72551	4.78427	4.7173	4.69409	4.8654	4.85363
KBTBD11	5.65399	5.09652	4.61442	4.96565	4.5867	4.65055	4.2994	4.18611	4.34728	4.53867	4.54242	4.47036	4.76494	4.4908	4.54724	4.21619	4.71904	4.83522
KBTBD13	3.34631	3.20669	3.37983	3.37192	3.32025	3.86944	3.30636	3.49929	3.30265	3.35958	3.32696	3.37765	3.11771	3.40118	3.5522	3.17421	3.4774	3.21367
LOC727896	4.8637	3.98607	4.52301	4.24423	4.14473	4.73968	4.59748	4.29128	4.31117	4.63481	4.26988	4.57858	3.9493	5.31273	4.04571	4.54314	4.91137	4.83089
BCHE	6.64962	7.21519	6.48039	6.51174	6.60536	6.60809	6.59113	6.3962	7.15836	6.46585	6.19061	6.26002	5.92641	6.4938	7.21492	7.2991	7.73918	8.44317
FOSB	7.46894	6.00248	7.26103	8.24463	7.85878	7.37978	9.31847	10.0768	7.5156	7.01885	7.20706	8.69985	6.65881	13.853	8.5773	8.77229	6.61988	5.73207
CLC	4.16555	4.57074	4.91094	4.30656	4.87189	4.89058	4.29628	4.39767	4.50998	4.26645	5.11478	4.71591	4.5533	4.99808	5.41234	4.30717	4.68702	4.69243
LOC642426	4.0957	4.10219	4.05906	4.21152	4.88303	4.36284	4.6635	4.15464	4.62463	4.0728	4.13524	4.39835	4.25141	4.34045	4.86971	3.41935	4.26279	5.53388
HIPK2	14.6281	13.6774	11.9081	13.3989	9.40595	9.44491	10.9443	10.0547	10.0396	12.2256	9.82406	10.44	11.209	6.45892	11.3053	11.3427	11.1886	11.4812
RP11-327O17.2	5.58059	5.53121	5.338	5.71465	5.98706	5.43828	5.85234	6.01274	5.61075	5.63946	6.17244	5.99182	5.63309	5.91576	5.89875	5.83983	5.99874	5.63822
HIPK1	7.98247	7.93427	8.17389	8.41832	7.56887	7.60678	8.02478	7.95612	7.52957	8.04511	7.90651	8.02012	7.73737	7.52358	7.55775	8.5893	7.76477	8.18359
HIPK4	4.31922	4.2524	4.2698	4.2746	4.43967	4.24241	4.30944	4.26572	4.37386	4.19768	4.29182	4.3045	4.30309	4.29786	4.35549	4.17992	4.35636	4.49802
KB-318B8.7	4.29727	5.40253	5.50351	4.55224	5.37446	5.69403	4.52526	4.52992	4.71572	4.76557	5.57524	4.99362	5.75796	4.84314	5.76376	4.59167	4.6637	4.00811
HIPK3	7.66351	7.41772	7.17087	8.1621	6.46448	6.66876	8.16459	8.32975	7.11393	7.96895	6.87198	7.66809	7.0102	7.11503	6.52324	8.40868	6.73869	7.21166
LOC642423	6.77491	6.77152	6.80769	6.59352	6.73362	6.58085	6.62715	6.65148	7.87582	7.58462	6.80295	6.49302	6.58871	6.46282	6.8378	7.04869	6.77312	6.8569
CLU	11.0417	10.7984	10.4082	11.5434	9.3107	10.4182	11.0523	10.7174	8.77214	10.1609	10.6526	10.8533	10.2539	6.88754	9.75257	10.3273	10.078	10.4574
CFDP1	8.39227	8.88444	7.76866	8.03606	7.08566	6.47437	7.97605	8.04587	7.53601	8.96236	7.77821	6.77062	6.99423	7.21819	6.86842	9.2406	8.11738	8.86696
RP11-127H5.1	4.93323	5.05035	5.23722	4.97966	5.19045	5.39111	5.11568	4.84764	5.32856	4.88544	4.82082	4.83805	4.83786	5.20854	5.56442	4.44043	5.08793	5.13581
MT1DP	6.28991	6.69392	6.3159	6.18285	5.6706	6.33774	6.28867	6.13148	5.96814	5.80537	5.96183	6.84591	5.75187	5.79606	6.19057	6.38036	5.87244	6.3757
FBXO28	6.04313	6.73216	6.04277	6.30181	5.99772	5.97389	6.20474	6.05603	6.28745	6.56824	6.05883	6.28589	6.10359	5.82035	5.95878	7.04886	5.87011	7.22893
OIP5	4.70471	5.22483	4.95146	4.80026	5.19755	5.42864	4.85355	4.7972	5.52958	6.7781	5.23901	5.00777	5.02036	4.93108	5.10356	5.48183	4.90795	6.08352
FARP1-AS1	5.21106	4.43857	4.19407	5.0271	4.35738	5.0597	4.61679	5.09692	4.8698	4.48417	4.33936	4.41526	4.68238	4.84931	4.67551	4.36096	4.70311	4.4465
FBXO27	4.55071	4.37165	4.53657	4.56621	4.98129	4.77698	4.62763	4.46807	4.65687	4.62332	4.66759	4.66708	5.01494	5.06214	4.85231	4.4197	4.7917	4.50035
FBXO24	4.88014	4.93759	5.01861	4.85147	5.36757	5.23226	5.01127	4.95937	5.23986	4.71626	5.05218	4.91552	5.0124	5.09966	5.3178	4.7888	5.26398	5.06129
FBXO25	6.15729	6.04442	6.15854	6.08635	5.76495	5.85315	6.06118	6.09547	6.10782	6.10415	6.05832	6.04126	5.99007	5.94411	5.93728	6.05778	6.00189	6.30333
FBXO22	5.18952	5.19394	5.06082	5.10255	5.05172	5.07839	5.61467	5.28193	5.22945	5.20137	5.52853	5.23376	5.13501	5.25256	5.16503	5.57125	5.23954	5.60287
AL162151.4	3.96722	3.8983	4.3544	3.93565	4.29285	4.10302	3.96028	4.04185	4.02308	3.76011	3.8078	4.00677	3.90051	4.03647	3.96121	3.74792	4.24871	3.92439
FBXO21	7.27804	6.91392	6.67936	7.04765	6.44467	6.19694	6.74742	6.50512	6.60406	7.08677	6.66136	6.35436	6.80732	6.27768	6.53199	7.52747	6.8113	7.76902
MGC45800	4.34151	4.68087	4.89759	4.66409	5.34042	5.2179	4.71311	4.79223	4.97259	4.48806	4.83722	4.88153	4.97063	5.43134	5.20254	4.28476	4.87031	4.53886
MT1CP	5.37348	6.0599	4.72249	5.5105	4.90691	4.9083	5.84862	4.99711	4.94471	5.08499	4.21159	5.54437	4.54163	4.44472	4.50996	7.41153	4.00049	6.72298
FBXO17	5.23714	5.08978	5.35658	5.19103	5.4342	5.63781	5.43716	5.33142	5.17763	4.99661	5.78678	5.52126	5.43647	5.69609	5.65325	5.16553	5.34035	5.31811
AC124861.1	4.2678	4.31725	4.42838	4.1869	4.58139	4.90173	4.13314	4.44179	4.26587	4.12445	4.86657	4.54792	4.2735	4.68366	4.97964	4.19199	4.53565	4.34268
FBXO18	5.80464	5.73591	5.75812	5.88895	5.78766	5.41846	5.69995	5.77405	5.83728	5.85391	5.49493	5.6684	5.7628	5.86682	5.77826	6.31902	5.59237	5.5447
FBXO15	4.44376	4.44404	4.48929	4.4303	4.48818	4.44238	4.30943	4.34897	4.47511	4.23384	4.23037	4.27238	4.23694	4.44464	4.36321	4.15248	4.52781	4.48563
FBXO16	5.38395	5.58927	5.46465	5.38116	5.82879	5.8151	5.51767	5.36341	5.98049	5.69883	5.60236	5.56293	5.51405	5.53733	5.85942	5.33274	5.73858	5.59722
FGD5P1	4.04973	4.10089	4.17416	4.21584	4.70484	5.4414	4.37101	3.92466	4.2154	4.12952	4.25943	4.50031	4.51667	5.33819	4.18182	4.27287	4.13424	4.04642
FBXO11	7.6014	7.47955	7.32324	7.48601	6.42571	6.08847	7.8346	7.76331	7.43981	8.61886	7.25014	6.63218	7.14793	6.42918	6.72212	9.03898	7.41602	8.27326
MTNR1B	4.47952	4.48494	4.50118	4.28475	4.57854	4.51822	4.52595	4.30444	4.47268	4.30802	4.44502	4.63052	4.60857	4.80127	4.35317	4.5833	4.67781	4.32755
FBXO10	5.67479	5.7667	5.98246	5.65606	5.76079	5.56202	5.64557	5.70991	5.98082	6.31672	5.59056	5.50451	5.72799	5.6583	5.78442	6.1925	5.66768	5.91972
MTNR1A	5.434	5.35462	5.45857	5.54145	5.35471	5.30487	5.40309	5.41237	5.38778	5.60206	5.1881	5.37788	5.27882	5.2957	5.34573	5.45385	5.40714	5.33005
ZNF542P	4.44752	4.87135	5.08235	4.76647	4.84857	5.12491	4.82791	4.88684	4.62085	4.83521	5.06388	4.86276	4.83232	5.04638	4.8497	4.69374	4.91831	4.68177
LOC642441	9.50342	9.90801	9.3694	10.0569	9.35448	9.39185	9.28959	9.03539	9.4154	9.42363	8.7014	9.2354	9.81184	9.13171	9.03781	8.88363	8.67521	8.58536
RNU7-9P	4.22914	4.32635	3.89045	3.79114	4.22597	4.17572	3.80943	3.6504	4.96675	4.94458	3.66375	4.37713	4.53213	5.52987	4.39675	3.7337	5.00677	3.97907
CNP	12.0054	10.6136	8.55636	12.0562	7.78059	7.48403	8.47834	8.05585	8.833	11.9199	8.52024	9.0273	10.3516	7.29195	8.35282	8.68526	8.51219	8.8171
BCL3	5.36449	5.4068	5.76101	5.49015	5.56965	5.66613	6.24194	6.02735	5.50422	5.43302	5.67472	5.74181	5.45017	5.78439	5.77114	5.32963	5.36159	5.19109
BCL2	6.66009	5.74906	6.04731	6.98727	6.21442	6.3349	6.0297	5.88395	6.01306	6.18565	6.08046	6.67311	6.21409	6.12601	5.98709	6.60983	6.15963	6.29486
KIR2DL5B	4.10926	4.10472	4.09899	4.32556	3.84473	5.05851	3.89431	4.60133	4.09623	3.96665	4.43558	3.795	3.79592	3.60332	4.0195	3.82582	3.73885	3.95321
RRP7A	5.86949	5.84238	5.88889	6.05727	5.81531	6.02014	5.74547	5.76463	5.73125	5.863	5.56152	5.4502	5.96272	5.71971	5.9053	6.08156	6.05077	5.79497
LOC100288208	4.52764	4.23578	4.66115	4.26586	4.69651	4.47775	4.01935	4.07357	4.0207	4.15065	4.5007	4.51672	4.36534	4.29518	4.70819	3.84867	4.25785	3.838
LOC100506801	4.65735	4.32485	4.62081	4.41384	4.59457	4.89384	4.54958	4.4779	4.74741	4.42824	4.74104	4.58741	4.49334	4.66319	5.24633	4.50756	4.70931	4.45525
FBXO48	4.50707	4.31863	4.93556	4.30374	4.42324	5.00405	4.64561	4.13926	4.41001	4.75406	4.46429	4.72965	4.55828	5.05587	4.67168	4.40707	4.39724	4.96366
LOC100506804	5.31996	5.77963	5.34995	5.2591	5.35335	4.91398	5.27015	5.09906	5.97735	5.38228	5.68828	5.3605	5.76629	5.33632	5.30915	5.22478	5.71304	5.62729
FBXO46	5.80078	5.84524	5.99333	5.9292	5.8384	5.74516	5.99077	5.99575	6.15434	6.09558	6.24247	5.93091	5.84321	6.06914	5.87855	6.11774	5.97594	5.63209
MCL1	8.20915	8.2397	8.12638	10.3103	8.77214	7.8239	10.195	10.0267	8.59386	8.95888	8.87731	9.5275	8.62526	11.0709	8.82925	12.2784	7.97447	8.36967
FBXO47	4.10409	4.43998	4.51791	4.24594	4.5857	5.08796	4.04548	4.13973	4.34316	4.04884	4.35395	4.24673	4.39419	4.65095	4.41322	3.87695	4.29964	4.159
FBXO44	6.1829	6.23688	6.28806	6.35126	6.15074	6.2497	6.19707	5.95572	6.13679	5.91681	6.15159	6.15916	6.15708	6.0492	6.39986	6.05859	6.3693	6.07563
FBXO45	5.64203	5.54313	5.5732	5.84159	5.50888	5.58296	5.64764	5.59227	5.72438	5.852	5.36076	5.79454	5.41622	5.70317	5.64558	5.52374	5.52814	5.36807
FBXO42	6.13222	6.34535	6.55946	6.43028	6.54275	6.5403	6.4786	6.35201	6.60576	6.56944	6.73797	6.52931	6.53772	6.69536	6.55079	6.55397	6.5585	6.56077
FBXO43	4.23549	4.42895	4.63223	4.62373	4.73674	5.1042	4.523	4.6319	4.87339	4.67905	4.72971	4.59565	4.47376	5.13296	4.97461	4.43435	4.5438	4.48549
FBXO40	4.42874	4.24676	4.69164	4.28589	4.65311	5.05463	4.46176	4.23262	4.56197	4.06528	4.37888	4.30589	4.29232	4.29053	4.72855	3.99224	4.93444	4.38117
RRP7B	6.03165	6.28032	6.06388	6.18756	5.88846	6.07127	5.82498	5.68115	5.91453	5.92907	5.83988	5.84953	6.23247	6.16807	6.35533	5.79423	5.85985	5.62619
DIS3	6.29016	6.72489	6.30617	6.1999	6.01774	5.97338	6.41187	6.41776	5.78486	6.10107	6.39346	6.07443	6.25545	6.12817	6.00561	6.61961	6.31239	6.66066
FBXO41	4.70415	4.86024	4.68808	4.67171	4.73945	4.75585	4.63779	4.76971	4.63749	4.68029	4.62308	4.6815	4.90945	4.65447	4.79806	4.55309	4.73269	4.55283
WDR83OS	7.9367	8.17818	8.0168	8.38315	7.63714	7.80699	7.78097	8.25129	7.06559	8.42821	7.85567	8.24875	7.89164	6.60861	6.76703	9.08634	7.26832	8.44127
LOC100335030	4.70791	4.74479	4.6311	4.49244	5.0947	4.95392	4.31894	4.63973	4.79271	4.71491	4.97673	4.74159	4.59952	5.30131	4.68703	4.54242	4.64487	4.51199
CPE	13.0217	11.6479	10.124	10.8288	8.28938	9.25976	10.1109	9.30429	7.98508	9.14302	8.9509	9.30287	9.11849	7.50518	8.64528	9.43655	10.4456	9.54711
CPD	6.58619	6.99477	6.32633	7.28585	5.83209	5.69351	8.08465	7.68835	6.68749	7.73347	6.78883	6.59869	6.42918	5.84161	5.91078	8.04425	6.1941	6.76948
FBXO39	4.23083	4.09129	4.07777	4.10397	4.52744	4.37839	4.29332	4.14528	3.98154	4.0611	4.30673	4.00684	4.19891	4.44101	4.27406	4.12884	4.09401	4.27579
LOC284930	4.21802	4.31652	4.4311	4.31332	4.42772	4.50335	4.18656	4.13804	4.88036	4.70618	4.50097	4.40588	4.39494	4.42397	4.63814	3.9394	4.46346	4.19512
FBXO38	5.59649	5.79025	5.56405	5.73557	5.42877	5.52095	5.71435	5.52005	5.3619	5.58358	5.40292	5.64151	5.58092	5.59865	5.66761	6.23603	5.5773	5.59601
CPM	6.37041	6.05802	5.93061	7.80487	5.64769	6.11053	6.39369	6.38579	5.72321	7.047	5.63126	7.54582	5.92249	6.10833	5.641	6.51743	6.19717	6.20626
FBXO36	5.26812	5.25618	5.27833	5.26812	5.23059	5.23458	5.29825	5.24742	5.25198	5.20472	5.61352	5.2623	5.21597	5.17634	5.23758	4.95724	5.24776	5.26812
OSCP1	5.20643	5.2751	5.27063	5.27084	5.38751	5.46971	5.39631	5.47255	5.18906	5.35707	5.45538	5.31202	5.16104	5.35944	5.34296	5.31931	5.24189	5.26298
FBXO33	5.07931	5.16882	5.2466	5.09432	5.05834	5.07681	5.34896	5.14266	5.14834	5.11558	5.09915	5.12138	5.17945	5.22804	5.35592	5.29704	5.09136	4.9596
CPO	4.23686	4.36197	4.84432	4.36447	4.45152	4.63979	4.11025	4.17287	4.37895	4.24049	4.67654	4.29185	4.60939	4.60405	4.55377	3.88193	4.60119	4.35896
FBXO34	5.99955	5.97307	5.93645	5.95542	6.11989	5.90287	6.12072	6.0569	6.49153	6.14083	6.08197	5.78366	5.82825	5.94645	6.17384	6.00556	6.11137	5.92753
FAM90A1	5.2924	5.41477	5.98496	5.49374	5.61266	5.49466	5.27414	5.15021	5.42926	5.14816	5.61401	5.43839	5.38825	5.54548	5.87897	5.09162	5.42966	5.31685
FBXO31	6.14298	6.45309	5.94505	6.21805	6.07543	5.90316	5.93401	6.10249	5.83523	6.20476	5.7743	6.22682	6.1582	6.09839	6.02154	6.69578	5.93474	5.94621
CPQ	5.34899	5.03535	5.27676	5.48134	5.17555	5.14071	5.43112	5.52421	5.15233	5.15727	5.07461	5.37344	5.09856	5.59769	5.26102	5.05917	5.25401	5.17148
FBXO32	7.31459	6.80344	6.31681	9.9743	7.3379	7.32331	7.94395	7.53337	5.91241	6.73642	6.41454	8.83792	7.29564	6.19653	6.46371	9.08512	6.26554	6.90355
FBXO30	7.62263	7.21992	7.21718	7.38332	6.45739	6.82532	7.24644	6.97666	7.20736	7.28189	7.02845	7.56495	6.50261	6.95876	6.76989	7.36883	7.71482	7.72186
BCL9	6.8814	7.05552	6.71096	6.76272	6.5211	6.3704	7.34423	7.11008	7.02958	7.17017	7.09157	6.82257	7.01974	6.2996	6.88539	7.88328	6.66936	7.26404
BCL6	7.01284	6.8702	7.09239	8.85938	7.04759	6.52927	8.28806	7.40954	7.96236	7.47089	6.38856	7.53751	8.07187	6.51233	6.5614	9.03566	6.98471	7.87502
CPZ	5.13884	5.22944	5.20746	5.21494	5.52295	5.5311	5.38497	6.11545	5.20753	5.14224	5.28964	5.56119	5.28191	6.10728	5.32308	5.28327	5.29232	5.09304
EPM2AIP1	5.73453	6.23063	5.87697	5.53514	5.95167	5.40269	5.95909	6.05077	6.07752	6.03162	6.02698	6.23543	5.76118	5.79547	6.19416	6.36185	5.86005	6.74332
OIT3	4.30365	4.27425	4.37524	4.2771	4.5344	4.79661	4.40789	4.37427	4.32916	4.18473	4.49596	4.22969	4.42826	4.41587	4.61335	4.07941	4.62315	4.26877
RP11-1149O23.2	5.02241	5.14389	5.00535	4.87386	4.63436	5.38893	5.23317	5.61598	5.28205	5.38087	5.14082	4.8494	5.14815	5.15341	5.54603	5.27768	5.02397	4.93827
GNPNAT1	6.01404	6.15762	6.14288	6.09044	6.13063	6.13461	6.17981	6.25877	6.19287	6.17068	6.1374	6.13788	6.13611	6.13239	6.14014	6.16815	6.14779	6.09306
RP11-1149O23.4	14.5188	14.5069	14.498	14.5188	14.4813	14.4853	14.5188	14.511	14.5027	14.4559	14.4867	14.4878	14.4922	14.4831	14.4911	14.3546	14.497	14.4512
L3HYPDH	5.86969	5.61269	5.61927	5.57056	5.52124	5.20547	5.99159	5.56872	5.60712	5.60219	5.85843	5.79396	5.70667	5.65602	5.43986	5.29975	5.33458	5.416
RP11-435M3.2	4.62251	4.29882	4.83926	4.15475	5.53083	5.45161	4.35797	4.55308	5.14253	4.4978	4.92275	4.68426	4.87043	5.76266	4.88021	4.55549	4.5664	4.85678
CR1	4.36858	4.51612	4.71622	5.00476	4.79885	4.96172	6.23366	5.32557	4.88617	4.52579	4.73747	5.14961	5.01881	5.17025	4.82904	4.54486	4.7374	4.83062
LOC100506700	3.94183	4.09384	3.93195	3.8917	5.2103	4.41524	4.5845	4.17064	4.70247	4.04644	3.99212	4.7053	4.5181	4.61037	4.24918	3.87602	4.14465	4.53313
RP11-30J20.1	4.34176	4.35091	4.55085	4.3265	4.79229	5.26508	4.19909	4.30069	4.72271	4.2868	4.51239	4.49779	4.40045	4.93562	4.4879	4.1261	4.5105	4.68618
CR2	4.05155	4.25792	4.37126	4.1556	4.60691	4.70361	4.23972	4.24277	4.50558	3.91943	4.48726	4.48201	4.29754	4.805	4.6245	3.9841	4.52192	4.32597
LOC642131	4.58057	4.95943	4.93492	4.93489	5.33369	5.70151	4.51759	5.4136	5.1269	5.41131	4.96005	5.34451	5.02733	5.35359	5.34328	5.80857	5.03757	4.90157
CLYBL	6.25518	5.67127	5.54388	5.84232	5.69406	5.95744	5.67398	5.57313	5.16174	5.35562	5.52381	5.66138	5.37518	5.9345	5.63583	5.16384	5.6125	5.96521
PALD1	6.29658	6.1159	6.37303	6.86615	6.40557	5.98502	6.17647	6.22506	5.94364	6.22481	5.85697	5.91688	5.71833	5.86884	5.91749	7.01045	6.07834	5.69475
CEP170B	5.0792	5.48334	5.38696	5.28623	5.49017	5.38851	5.50436	5.31963	5.19499	5.61705	5.50115	5.43323	5.83724	5.70136	5.36638	5.50187	5.39094	5.09375
BCO2	4.99151	4.93893	4.98702	4.78408	5.13323	5.16187	4.86491	4.70637	4.92279	4.753	5.11988	5.00149	4.94935	5.02797	5.11981	4.64684	5.05721	4.98338
XCL1	4.10655	3.79961	4.10147	4.17428	4.40609	4.30541	4.39841	4.16155	4.64261	4.11179	4.36316	4.3493	4.34056	4.42217	4.09148	4.01511	4.40431	4.03562
STRBP	5.54427	5.39867	5.79128	5.57963	5.65643	5.65993	5.4922	5.41659	5.94729	6.05453	5.68672	5.53778	5.63778	5.49636	5.60211	5.74787	5.91759	6.23969
CRH	4.28826	4.25988	4.19458	4.30124	4.55173	4.73081	4.36022	4.28628	4.47094	4.06128	4.26943	4.62288	4.28772	4.30273	4.53544	4.01833	4.87106	4.22859
XCL2	4.10948	4.18427	4.21848	4.35521	4.27395	4.56544	4.3324	4.29139	4.30651	4.56815	4.35731	4.67312	4.38887	4.44105	4.35572	4.19194	4.34345	4.43771
MCM6	5.88786	5.98182	5.77427	5.81247	5.78496	5.96999	6.25412	6.39651	6.02635	7.03193	6.40529	5.9201	5.56865	6.09656	5.7217	7.48609	5.9434	6.58189
CRK	7.78655	8.22386	7.99444	8.00204	7.6004	7.27989	8.38143	8.42108	7.87849	8.46588	8.482	7.85041	7.68011	7.2969	7.40168	8.96162	7.6923	8.34371
AC079145.4	3.9064	3.91691	3.81788	3.88806	4.31013	4.47596	3.99928	4.30704	4.10656	4.09122	3.77244	4.0571	3.89649	3.58556	4.23907	3.92634	4.25305	3.89803
MCM7	6.42686	6.584	6.72689	6.35285	6.34879	6.18218	7.03756	6.80112	6.61587	7.39697	6.61734	6.16439	6.47377	6.22886	6.4427	7.25964	6.58536	6.59566
MCM8	4.78662	4.78843	4.95436	4.85244	5.02485	5.09448	5.02571	4.96434	5.19384	5.41523	5.46936	4.9382	4.7518	4.95655	4.83975	5.72396	4.95889	5.03444
KIF9-AS1	4.56477	4.44729	4.61691	4.63115	4.5969	4.50419	4.85053	4.6527	4.78507	4.49948	4.77183	4.61658	4.60169	4.52184	4.82799	4.48703	4.61646	4.49648
MCM9	4.89261	4.82894	4.85799	4.8498	4.99161	4.90369	4.75321	4.82083	4.84352	4.7839	5.06356	4.89061	4.90307	4.78251	5.01439	5.05662	4.9614	4.7953
MCM2	4.73325	4.7695	4.7271	4.75137	4.7944	4.9471	4.95817	4.98678	5.17955	5.55776	5.217	4.9806	4.91003	4.97353	4.85111	5.33416	4.9431	5.29685
RP11-407H12.8	4.35251	4.47197	4.44277	4.7359	5.23451	4.60598	4.16835	4.90964	4.83855	4.21755	4.81235	4.44896	4.444	4.91788	4.72807	3.96291	5.12842	4.75512
MCM3	8.00262	6.66732	6.59407	6.7513	6.52719	6.43509	6.98613	6.77903	6.7618	7.78524	7.08313	6.61648	6.66308	6.5841	6.32951	8.1328	6.64588	7.02639
CTC-308K20.2	4.44689	4.15587	4.64446	4.54662	5.27948	4.79389	3.90305	4.49042	5.09798	4.55999	4.57593	4.63564	4.08882	4.3337	4.53941	4.54819	4.66351	4.66788
MCM4	5.97397	6.15116	5.95888	5.78952	6.05918	6.02419	6.18449	6.10985	6.16633	6.75319	6.45404	5.99942	6.24481	6.05156	5.85412	6.70198	5.92268	6.33425
MCM5	5.94611	5.88829	5.88081	6.09428	5.92028	5.79673	5.87947	5.94364	6.12308	6.7924	5.88509	5.86731	5.97864	5.86856	5.75947	6.92977	5.99072	5.86996
CRP	4.148	4.05457	4.36117	4.2626	4.86258	4.8382	4.02306	4.01505	4.46102	4.04376	4.49873	4.28874	4.13624	4.64827	4.38147	3.97756	4.53292	4.41013
FLJ46363	4.56066	4.41779	4.6225	4.42922	4.96074	4.40571	4.35646	4.22378	4.32206	4.59773	4.65466	4.59961	4.58238	4.51857	4.67885	4.14248	4.55812	4.11312
IL3RA	6.65857	6.58443	6.02487	5.86582	5.90949	5.9486	6.19692	5.89995	5.49035	5.52898	5.71272	5.72199	5.71987	5.87627	6.40735	5.1091	5.50342	5.05205
CRX	4.27457	4.49328	4.65355	4.55227	4.72776	4.86401	4.47933	4.46851	4.58244	4.29017	4.56762	4.57839	4.51826	5.15542	4.69513	4.3052	4.51466	4.27963
EPHA10	4.56857	4.64756	4.75602	4.54562	4.77235	4.74654	4.58013	4.56933	4.7366	4.47824	4.66925	4.70718	4.66794	4.64922	4.8484	4.49012	4.7635	4.68947
BCOR	5.90724	5.8724	5.92859	5.87028	5.65537	5.73118	5.69118	5.78704	6.5731	6.96343	5.78704	5.63159	5.83653	5.85876	5.87744	5.7634	5.5416	5.78219
LOC100506730	4.84491	4.90681	4.87289	4.87101	5.07174	5.19032	4.77169	4.41829	4.5473	4.74841	4.87736	4.71997	4.48856	5.53736	5.52196	4.85179	5.51037	4.80919
CSK	5.8897	5.74754	5.76994	5.96998	5.66612	5.74833	5.92122	5.97635	5.8422	6.26492	5.72483	5.92712	5.7976	5.64415	5.6953	6.49837	5.63304	5.58978
LOC100506725	5.7337	5.30956	5.24625	5.10001	5.64545	5.67805	4.79347	5.2805	4.83073	5.15543	5.06187	5.3488	5.04258	5.6553	5.32731	4.52339	5.38282	4.90788
APOPT1	5.91141	6.08437	6.04485	6.02549	6.07146	6.0501	6.08496	6.03919	6.07764	6.0716	6.13662	6.06534	5.99484	6.05801	6.16979	6.0266	6.11993	5.98583
C1RL-AS1	4.72714	4.77722	4.94037	4.89767	5.12302	5.0259	5.15984	5.17804	4.93661	4.73355	5.09392	5.03096	4.97907	5.40637	5.06013	4.63849	4.95006	4.92593
ZC3H7A	7.01549	6.91681	6.49951	6.9205	6.50728	6.33087	7.17056	7.05757	6.56258	7.49995	6.88303	6.50803	6.69349	6.44221	6.40664	8.06004	6.52449	7.17918
ZC3H7B	7.86646	7.90481	7.42237	7.8722	7.10392	6.98876	6.92814	7.07102	7.31048	8.03359	6.88494	7.03277	7.53617	6.95739	7.14493	7.7178	6.93079	6.85037
GS1-421I3.4	3.69444	4.05261	3.8959	4.13291	4.66496	4.74826	3.82564	3.99118	4.15632	4.1592	4.41963	4.61864	3.99365	4.98992	4.87849	3.4104	4.31284	3.74016
PSMC3IP	6.06133	6.03674	6.12266	6.05856	6.15079	6.07922	6.21682	6.26323	6.27137	6.85054	6.38047	6.43849	5.92785	6.16197	6.44272	6.47473	6.01851	5.81342
RP11-487E13.1	4.47125	4.41289	5.17067	4.62374	4.96151	5.14734	4.5077	4.53706	5.22114	4.41578	4.529	4.80688	4.64402	4.82708	4.65026	4.10155	4.66125	4.67069
CTH	5.15902	4.92995	5.02006	4.81377	5.18177	5.23279	5.04544	4.78381	5.01139	4.53147	5.10933	5.00914	5.01257	5.08498	5.14094	4.81886	5.00037	5.24964
XXyac-YX155B6.6	6.06184	5.82513	6.18795	6.43127	6.46664	6.43537	6.07219	6.00019	6.43034	6.43616	6.96683	6.13166	6.8406	6.40953	7.55222	6.46922	7.05419	6.94505
LOC100506713	6.1402	6.20416	6.10887	5.69967	5.78497	5.79788	5.37371	5.60824	5.9883	5.54876	5.77597	5.74353	5.79182	5.77043	6.20461	6.00675	6.2423	6.07957
RP11-159M11.2	4.33184	4.28869	4.31264	4.33037	4.78905	4.25663	4.34667	4.0304	4.62842	4.3661	4.57203	4.18303	4.316	4.32926	4.79061	3.98188	4.45974	4.30288
ITLN1	4.25255	4.44171	4.61461	4.39278	4.85763	4.70772	4.43919	4.30613	4.80486	4.46209	4.52719	4.49681	4.42122	4.74722	4.76956	4.20031	4.65512	4.60744
ITLN2	3.94815	4.20464	4.0895	3.99457	4.62304	4.43947	3.97659	4.07415	4.26658	3.91944	4.17583	4.2343	4.25984	4.1076	4.43183	3.9135	4.18085	4.43654
GS1-421I3.2	3.66127	3.85779	3.90939	3.73728	4.2959	4.12963	3.73447	3.89569	3.93353	3.72691	4.21102	3.85257	3.82514	4.37514	4.08118	3.4803	4.57518	3.64764
IGHMBP2	5.11657	5.16935	5.07039	5.09075	5.38728	5.211	5.07893	5.14317	5.12365	5.24163	5.13126	5.019	5.02694	5.23973	5.33517	4.99653	5.18907	5.05892
RP11-305L7.6	4.75362	4.96214	5.2737	5.09394	5.38366	4.81766	5.1077	4.83026	5.45575	4.66791	4.92088	5.02969	5.00265	5.52291	5.32841	4.72544	5.25623	5.2324
TXNDC15	7.32721	7.39863	7.05116	7.18437	6.97133	6.84588	7.79534	7.52651	7.78627	7.33839	7.3458	7.11519	7.30673	7.02672	6.82325	7.66423	7.14231	7.64579
TXNDC16	5.79861	5.72305	5.64572	5.73227	5.78804	5.49669	5.35229	5.46072	5.59674	5.6899	5.56475	5.43256	5.38558	5.25007	5.56335	5.80004	5.66064	5.7514
TXNDC17	5.79841	5.8084	5.88659	5.95542	5.90399	5.97493	6.288	6.28978	5.57614	6.42702	5.86286	5.85341	5.50884	5.59626	5.46281	6.64027	5.68797	6.13973
SPERT	3.77266	3.56338	3.81004	3.82457	4.33905	3.92354	3.82507	3.60202	3.86511	3.5305	3.86617	3.70899	3.82032	4.09668	4.42234	3.45777	4.16312	4.02656
RNU6-409P	5.26857	5.83004	5.6756	5.12455	7.00593	5.75265	4.4089	5.21185	6.05695	4.817	7.0182	6.22691	6.67769	6.42851	5.79592	5.35474	6.00783	4.35551
LOC100506746	5.78529	5.58642	5.79594	5.78117	6.07817	6.22439	5.79468	5.65979	5.93501	5.72462	5.86943	5.86397	5.76801	5.75892	5.76415	5.43078	5.88775	5.72573
LOC100506747	4.32769	4.10732	4.49634	4.39556	4.69836	4.68459	4.39391	3.7479	4.50007	4.16084	4.26308	4.66325	4.32769	4.57571	4.53787	3.91534	4.47215	4.42506
XCR1	5.75112	5.75234	5.81694	5.69302	5.84215	6.11043	5.80944	5.60902	5.84314	5.40936	5.88728	5.92343	5.86679	5.81849	6.05159	5.40743	5.8834	5.6832
RP11-305L7.3	4.6203	4.27504	4.22837	4.48568	4.21607	4.68461	3.85125	4.49695	4.52178	4.25022	3.90325	4.21012	4.03416	4.99285	4.4017	4.32891	4.41255	4.44523
COX7A2L	6.0905	6.32776	6.16952	6.07693	6.04179	5.88567	6.25461	6.2157	6.5703	6.26618	6.26964	6.13999	6.08906	5.9618	5.89673	6.10797	6.18168	6.7008
RNU6-408P	4.58591	5.10222	5.07316	4.91203	5.20066	4.61539	5.24131	4.54673	5.08971	4.06166	5.74365	5.17849	4.64175	5.71391	4.65836	4.25626	5.42471	3.86457
RP13-221M14.2	4.9759	4.99001	4.88938	5.01861	5.12099	5.43144	5.0164	4.82699	6.53686	4.89842	4.65135	4.9987	4.88756	4.72612	4.74057	4.96454	5.64844	7.25567
OR5E1P	5.56316	5.98564	6.25605	5.9687	6.65005	6.59196	5.92218	5.78567	5.93637	5.82941	6.13845	6.03551	5.83179	5.86986	6.73965	5.55209	6.47417	5.82173
RP11-4B14.3	4.80528	4.7899	4.56287	4.53554	4.6837	4.9907	4.77257	4.78679	5.03551	4.83125	4.75401	4.56694	4.79673	5.2513	4.74139	4.75517	5.15576	5.17484
GAPDHS	4.73887	4.65504	5.17037	4.84779	4.93945	5.12957	4.85087	4.82421	4.82381	4.65989	5.04114	4.94063	4.8158	5.02766	5.14001	4.75656	5.24886	4.86572
LOC100506737	4.50183	4.82203	4.29526	4.5172	4.733	4.78698	4.30175	4.75758	4.72987	4.23631	4.62142	4.76716	4.44763	5.09659	4.09527	3.81472	4.39774	4.46865
RP11-337C18.8	5.29207	5.45303	5.05001	4.88203	4.85063	4.91364	5.08388	5.40014	4.98433	4.41538	5.15336	4.95998	5.01484	5.09803	5.74366	4.49054	4.57724	5.17331
TMEM72-AS1	4.72388	4.79813	4.88809	4.85172	4.99783	5.28547	4.76584	4.68203	5.04585	4.73051	4.95034	4.73868	4.85593	4.84442	5.06275	4.63415	5.05941	5.20128
LOC100506731	4.7073	4.77832	4.73254	4.97071	5.54666	4.98809	4.87014	4.77569	4.88458	4.59949	4.85275	4.30715	4.89338	5.53956	4.84693	4.23754	5.19957	5.10711
TXNDC11	6.081	6.07806	6.0805	6.08008	5.87652	6.06406	6.27984	6.22215	6.08414	6.13197	6.05681	6.16967	5.94016	5.90912	6.04962	6.55	5.87682	5.95231
TXNDC12	5.85426	5.55928	5.92819	6.33727	5.64663	5.55256	6.78538	6.72431	5.92189	6.22483	6.07327	6.21155	5.72088	5.56584	5.32053	6.81841	6.03168	6.60653
CPEB2-AS1	5.02783	5.11206	5.37562	5.24992	5.76536	5.47089	5.21792	5.18665	5.44615	4.99353	5.52412	5.18852	5.35504	5.50135	5.52511	5.01395	5.62111	5.14056
CTD-2280E9.1	5.15684	5.21484	5.23274	5.35994	5.20024	5.30432	5.26537	5.18828	5.25347	5.57043	5.23745	4.99389	5.24294	5.20628	5.14253	5.25678	5.55045	5.58411
GPM6A	8.09511	8.36565	8.20764	7.68357	7.10965	6.43018	6.80746	6.5467	7.68155	7.61955	7.77498	7.08665	7.40905	6.27798	7.70669	8.16441	8.74251	7.4809
GPM6B	11.9824	13.5682	10.9645	11.6419	9.98005	10.0463	10.1295	9.72339	10.767	11.3759	10.4424	10.3203	10.5788	6.64311	10.034	11.5426	10.8229	11.3083
STRAP	8.18882	7.88159	8.81276	7.77172	6.90921	6.57852	8.16845	8.15894	8.05042	8.74512	8.37679	7.9344	8.09171	6.71069	6.77423	9.26868	8.14244	8.04074
GNG11	6.00368	6.0572	5.45473	6.33835	5.45125	5.45753	6.76444	6.99285	5.26015	5.57784	5.84868	5.87536	5.51806	5.24243	5.50319	5.58523	5.66096	5.40223
GNG13	4.84047	5.26166	5.44354	5.19665	5.89158	5.80873	5.15278	5.06213	5.42472	5.14121	5.65168	5.38561	5.40273	5.33538	5.67587	4.73867	5.40123	4.99976
GNG12	6.17866	5.64486	7.01454	7.70738	6.65136	6.78568	7.95441	8.83732	7.27912	7.83103	7.8186	8.1114	7.34058	7.59376	5.98803	8.2737	6.2436	6.79478
NHLH2	4.71127	4.82513	5.13497	4.99815	5.18996	5.49904	4.99921	4.89175	5.04743	4.98919	4.98216	5.0058	5.02808	5.35169	5.60182	4.59866	5.12395	4.73028
NHLH1	4.74094	4.82677	5.22057	4.58042	5.18385	5.23657	4.80147	4.68176	4.97362	4.63495	4.98824	5.01106	5.02367	5.06502	5.04322	4.73275	5.11205	4.80074
STRA6	4.67989	4.91726	4.99153	4.89876	4.99067	5.08708	5.33121	5.55478	5.13492	4.87466	5.02029	5.15348	5.04333	5.04495	5.06531	4.94592	4.9395	5.0102
IGFL3	4.01994	4.43142	4.43673	4.39754	5.07292	5.01815	4.33302	4.42547	4.32999	4.35951	4.31776	4.66357	4.65928	5.05375	4.78578	3.9658	4.49377	4.54915
IGFL4	4.0871	4.47612	4.50749	4.53676	4.21839	4.18934	4.02923	4.23297	4.55457	4.01212	4.71015	4.6289	4.63947	4.57536	4.71252	4.00713	5.12971	4.39985
STRA8	4.04381	4.01301	4.27133	3.86593	4.1587	4.746	4.13199	3.92198	4.48051	3.9147	4.37173	4.34256	4.22429	4.56217	4.54018	3.83055	4.34638	4.33217
IGFL1	4.6249	5.18068	4.83612	4.62889	5.0545	5.18866	4.93934	5.07532	5.44801	4.62716	5.3468	5.33948	4.54181	4.89705	5.10505	4.82823	5.00294	4.63912
ITM2C	10.4995	9.50806	10.0539	10.5132	9.99455	9.70106	9.88199	9.32974	9.22052	10.2508	10.3437	10.0593	10.4365	7.16782	8.08464	9.00473	10.0103	10.4776
IGFL2	4.15044	4.32743	4.35525	4.29809	4.41762	4.90902	4.14731	4.49452	4.55535	4.16492	4.7229	4.42385	4.34042	4.38943	4.32105	3.982	4.63112	4.52106
PALB2	5.12838	5.20571	5.06495	5.0991	5.26258	5.09728	5.2119	5.0722	5.12567	5.01174	5.15972	5.39317	5.29882	5.34664	5.24153	5.35851	5.39825	5.31808
BNIP3P1	5.56107	5.35936	5.68768	5.28511	5.10171	5.09622	6.26616	5.53505	5.37263	5.51896	6.14279	5.55291	5.79656	4.55134	4.63215	5.74202	5.37571	8.44932
ITM2A	7.38288	8.23725	7.09939	7.38338	6.24971	6.15746	6.55229	6.30446	6.22929	9.31045	6.24194	6.39047	6.70456	5.69311	5.94218	5.74763	6.61374	6.46382
ITM2B	13.3501	14.3144	11.9511	13.9173	8.96949	8.83672	13.3009	13.3823	8.11634	12.4644	11.3054	12.0335	11.0997	9.64528	9.29674	13.9024	11.3234	12.3053
RAB40AL	3.95276	4.67586	4.68911	4.35234	5.90004	4.72923	4.53509	4.78698	5.27729	5.04192	4.59482	4.30737	4.53378	4.50836	5.23007	5.38467	4.85663	4.55747
IGHV3OR16-9	5.37602	5.36449	4.62647	6.39876	5.07982	5.5382	4.83496	5.96176	6.34489	7.83882	4.81992	5.57933	5.15972	5.31109	4.59177	8.87392	5.31779	6.99354
SKIV2L	6.25094	6.19079	6.20456	6.16436	6.07034	6.13888	6.44046	6.29751	6.5149	6.31165	6.34456	6.2242	6.24266	6.01216	6.30572	6.18686	6.10037	5.90032
SLC33A1	5.7127	5.63064	5.06567	5.57811	5.20164	5.01854	5.36983	5.40008	5.48595	5.47373	5.54783	5.72739	5.64033	5.27284	5.35316	5.51283	5.41314	5.27277
RP11-789C1.2	3.71063	4.10079	4.80234	3.98853	5.18712	4.45239	4.12398	4.22585	4.46185	3.9707	4.5214	5.01131	4.0511	4.89166	4.55879	3.91696	4.96527	4.22155
RP11-659O3.1	4.70111	4.70449	5.25501	4.59304	5.12426	5.64096	4.85058	4.91273	5.08901	4.60568	5.30975	5.25394	5.12699	6.53634	5.49174	3.97115	4.85963	4.47692
MDFIC	5.64909	5.89738	5.91328	6.32777	5.9144	5.94414	6.30521	6.91938	5.84108	5.77043	5.84156	6.15773	5.63534	6.47432	5.93199	5.82298	5.7748	5.41223
RP11-569A11.1	4.33934	4.42718	4.34137	4.78287	4.89442	4.70507	4.94583	4.77889	4.61601	4.59113	4.70577	4.78877	4.89677	4.43494	4.98708	4.03366	5.19649	4.64936
RP11-569A11.2	4.24834	4.84482	4.50684	4.02286	4.52016	4.5113	4.59804	4.1083	4.69785	4.46463	4.68538	4.18193	4.19893	4.83305	4.51134	4.41216	4.77624	4.52391
RP3-508I15.10	5.35547	5.02906	5.16775	4.98339	5.57754	5.60524	4.86593	4.88089	5.01184	5.24249	5.37841	5.51073	5.02963	4.79359	5.2442	4.12303	4.8181	4.91717
LOC100506790	4.13874	3.95498	4.68595	4.1317	4.08562	5.04014	3.99455	4.26324	4.87288	4.77699	3.5377	4.44532	4.1704	4.72997	4.21574	4.3259	4.51031	4.17586
RNU6-405P	4.74278	5.30894	5.61738	4.7437	5.18206	6.14821	4.97098	4.29606	6.56763	4.66268	6.26321	5.13659	5.02405	5.45942	5.53579	4.81301	5.58182	5.31606
RNA5-8SP2	11.2623	11.6457	11.6396	11.6154	11.9308	11.9805	11.4905	11.6498	11.3929	11.5998	11.6311	11.636	11.6366	11.986	11.7264	11.1718	11.6415	10.1962
LOC100506791	4.10567	3.89799	4.00595	3.86689	4.20869	4.43175	3.76748	3.91913	3.96745	3.86882	3.95445	3.90163	3.94887	4.16421	3.89776	3.60541	3.91676	3.91156
RP3-508I15.14	4.61979	4.69152	4.64619	4.60319	4.70085	4.70494	4.46186	4.81648	4.95698	4.85048	4.77266	4.67941	4.73657	4.59323	4.83995	4.60206	4.4376	4.77674
RNA5-8SP4	6.84428	7.58316	8.19611	7.56372	9.00878	8.82546	7.21209	7.81745	7.2192	7.38303	8.82389	8.7456	8.38696	9.55338	8.2442	6.52886	8.37952	5.98031
RNA5-8SP3	5.8686	6.11988	6.28967	5.76135	8.2473	7.46821	5.56541	6.1608	6.19758	5.87711	7.71	7.14751	6.31739	6.99015	6.59896	5.70552	6.77853	5.52902
RP11-763B22.4	4.15724	4.12588	3.78463	4.08511	3.85078	3.78	4.36406	4.65887	4.13899	4.27938	4.1033	3.91724	4.1858	3.88712	3.8	3.97674	4.28611	5.21807
RNA5-8SP6	9.72789	9.84486	9.95922	10.1456	11.0863	10.9021	9.47184	10.1378	10.1043	9.85223	11.494	10.4044	10.1189	11.2731	10.8925	8.68929	10.1238	8.21542
RNA5-8SP5	9.17666	9.9015	11.2437	9.81657	11.4013	11.8322	8.82995	9.90911	9.87261	9.18999	11.5544	11.7765	10.9435	11.9982	10.6214	7.58111	10.9241	6.40182
RP11-763B22.6	6.69441	6.66179	7.30514	6.59822	6.84438	6.68424	7.14888	6.64936	7.61596	6.19054	6.99388	7.04923	6.57039	6.71017	7.28378	5.94073	7.87089	8.46152
RNA5-8SP7	4.74365	5.22017	5.45538	4.94764	5.72905	5.50009	5.21538	5.63851	5.68278	5.15264	6.23923	5.12265	5.48755	5.2604	5.96233	4.61952	5.62755	5.2
SVIP	6.72597	6.21085	5.87422	6.38047	6.04343	5.84194	5.85849	5.87337	6.20192	6.91679	5.85726	6.14891	6.01427	5.87075	5.6983	7.48201	5.97465	5.5957
SVIL	5.21942	5.30797	5.46312	5.48033	5.68143	5.56151	6.3199	6.44455	5.64674	5.44954	5.44754	5.68884	5.77054	6.50063	5.51849	6.73314	5.47553	5.6259
OSTN-AS1	7.35024	7.70563	7.73538	7.73973	7.68004	7.74707	7.49367	7.48039	8.31944	7.7423	8.59893	7.76697	7.51915	7.68181	8.0069	7.06547	7.86589	7.19749
MIR4659A	4.79978	5.04473	4.93417	4.1938	6.225	7.02398	5.25931	4.78487	5.86348	4.74852	5.9107	5.57182	5.12716	4.80446	5.47197	5.28364	5.51901	5.12769
MIR4659B	4.44397	4.69381	4.70774	5.15255	4.48927	5.81908	4.85441	4.72931	5.27443	4.67487	5.36904	5.80763	4.43747	4.87329	5.96513	4.86826	5.55895	5.76431
MKLN1-AS	5.34562	5.46962	5.21862	5.6985	5.21001	5.4562	5.16051	5.25793	5.10699	4.98203	5.33215	5.1486	4.92417	5.34692	5.19165	5.23663	4.98616	5.18295
AC009950.2	5.39415	5.33618	5.51469	5.28719	5.08103	5.49036	5.59064	5.53811	5.32207	4.97898	5.1703	5.17428	5.24402	5.35154	5.20943	5.19724	5.12209	4.82679
IGFN1	4.295	5.1402	4.93528	4.36579	4.62617	4.622	4.25924	4.34781	4.41156	4.19208	4.4216	4.45091	4.3541	4.45701	5.18054	4.27963	4.61373	4.59081
ZC3H18	7.82038	7.72893	7.47182	7.66156	7.27965	7.2617	7.63516	7.42295	7.52076	7.71211	7.33339	7.3686	7.4739	7.41888	7.36562	7.79493	7.40025	7.30128
AC009950.1	5.05377	5.44487	5.77641	5.64331	5.88101	6.28841	5.4685	5.57076	5.12411	5.06451	4.95726	5.38215	4.9334	5.53834	5.49305	5.23554	6.3402	5.26853
ZC3H13	9.10343	8.58347	6.52364	8.57035	6.06978	6.12233	8.68968	8.23888	5.982	8.05645	6.60568	6.27437	6.83579	6.00858	6.20617	8.62789	7.17632	7.52392
ZC3H14	7.79132	7.91095	7.56976	7.66753	7.08728	6.99757	7.87929	7.58291	7.45462	7.89429	7.60121	7.20013	7.29484	6.94839	7.35185	8.41526	7.37338	7.87431
ZC3H15	6.27928	6.7274	5.96794	6.4124	5.77956	5.63756	7.0228	6.60896	6.19591	7.12207	5.92866	6.16881	6.16011	6.01491	5.75972	7.24596	6.26089	6.29513
ZC3H10	5.59953	5.85547	5.81248	5.74165	5.70407	5.83482	5.72806	5.70541	5.88858	5.57494	5.71549	5.57227	5.5372	5.84183	5.74108	5.66919	6.18403	5.5445
PALLD	6.33813	6.01864	5.94372	6.82351	6.15389	5.94458	6.5763	6.71401	5.97825	6.5054	6.55338	6.69012	6.2274	6.64174	6.01033	6.64121	6.10594	5.59199
PALM3	4.71553	4.91765	5.05738	4.80747	4.83738	4.99901	4.89084	4.74218	4.79874	4.59669	4.98037	4.87244	4.74147	4.96476	4.83515	4.5799	4.84353	4.99551
RP3-508I15.18	11.5283	10.6378	9.67874	11.7606	9.34856	9.59139	10.6196	10.8977	10.8241	12.8485	8.83375	10.241	11.132	9.68434	9.18298	11.0213	9.15325	10.3085
DARS2	6.0855	5.96943	5.64819	5.64439	5.9789	5.79991	6.34911	6.1684	6.26072	6.80434	6.25421	6.15961	6.05417	6.0236	5.7372	6.58159	5.97967	6.39474
LOC389332	3.48403	4.04339	3.68951	3.66582	3.68087	4.20177	3.57153	3.53214	3.5502	3.68543	3.72866	3.63845	3.67604	3.99692	3.89603	3.45548	3.88335	3.55203
PALMD	6.01524	6.08622	6.6074	6.57125	6.17775	6.71689	6.90686	6.55246	5.76371	5.90102	5.90733	6.64639	6.16739	6.47172	6.27355	5.68884	5.97481	5.81293
AP000474.1	4.36392	4.22114	4.07803	4.33467	5.71151	4.31343	4.1914	3.98909	4.87773	4.09313	4.89753	4.39125	4.5379	4.4191	4.86731	3.93539	4.9045	4.34093
ACVR1C	4.97217	4.96347	5.1612	4.80607	5.16564	5.54308	4.84403	4.85003	4.93854	4.93203	4.80491	4.94374	5.07478	4.92806	5.03415	4.62278	5.11273	4.98884
ACVR1B	5.62702	5.50033	5.72162	5.7102	5.81755	5.73068	5.72753	5.68725	5.79378	5.72206	5.73238	5.77097	5.70565	5.65866	5.6161	5.75205	5.66356	5.69164
RNU6-407P	5.86887	6.3121	7.29006	5.65941	7.3693	6.52333	5.46032	5.98378	6.81412	5.86706	8.1645	8.1875	6.815	7.31219	7.47499	5.81451	7.25427	4.98297
STRN3	7.0433	7.0749	6.57583	7.11986	6.26468	5.89883	7.43211	7.09395	6.98256	7.84464	6.64576	6.5856	6.43761	6.31038	6.42285	7.59734	6.57084	7.06332
RP11-436F9.1	4.37371	4.85497	4.77389	4.53284	5.05783	4.57812	4.47743	4.42767	4.9403	4.63842	4.97207	4.70996	4.71168	5.02072	5.11435	4.32577	4.50958	4.59548
RGS20	5.3289	4.94081	4.93378	4.82951	5.0288	5.27618	4.81758	4.72361	4.91446	4.61446	5.27634	4.82166	5.05331	4.96376	5.3394	4.72121	5.0559	4.74308
STRN4	6.08332	5.846	6.3434	6.23533	5.94572	5.83505	6.75433	6.65802	6.76084	6.84976	6.54467	6.17238	6.22294	6.03533	5.94849	7.09218	5.78964	5.84514
RGS22	4.50404	4.61337	4.81663	4.59101	5.02232	5.23359	4.80671	4.86796	4.92662	4.74587	5.10107	5.0655	4.86756	4.86623	4.92213	4.34296	4.90001	4.77317
RGS21	4.39628	4.22841	4.74536	4.63811	5.45753	5.5269	4.45724	4.6026	5.27644	4.38854	4.8235	4.64991	4.52546	4.92323	5.03694	4.079	4.74607	4.87378
CTD-2193P3.2	3.87993	3.62006	3.99188	4.32693	4.0521	3.58215	3.80002	3.91235	3.89118	3.88035	3.34376	3.87168	4.22787	3.84309	3.77662	3.86822	3.5616	4.41219
MSS51	4.65177	4.61105	4.66887	4.54526	5.17173	4.79372	4.51611	4.61251	5.09021	4.72245	4.53532	4.67863	4.63915	5.07925	5.02801	4.65031	4.81394	4.64466
RP11-478C1.7	4.01837	3.8633	4.65724	4.1947	4.60701	4.46023	4.27407	4.32348	4.80703	4.32726	4.8252	4.63811	4.32974	4.11722	5.00427	3.81012	4.12179	4.29909
ACVR2B	4.68154	4.85694	4.92914	4.6499	4.90677	4.73847	4.50917	4.28726	4.84746	4.73692	4.69883	4.6514	4.80487	4.60749	4.72712	4.46426	4.73116	5.56197
ACVR2A	5.73575	5.73883	5.91062	5.56601	5.86719	5.72185	6.05211	6.00356	6.31875	6.51854	5.68849	5.84593	5.73412	5.86435	5.74953	6.17653	6.24008	6.94704
QPCT	4.94932	5.46646	5.44835	5.20812	5.3323	5.61633	5.25631	5.31577	5.33352	5.01686	5.36245	5.26217	5.16984	5.52836	5.30716	5.12713	5.30305	5.33704
RNU6-406P	5.59006	4.96783	5.8369	5.44543	5.59689	5.42933	5.32774	5.41102	5.84685	4.89708	5.81394	6.09903	5.34813	5.92861	5.28402	4.73844	6.22383	5.0745
SSSCA1	5.90634	5.97146	5.98751	5.88233	5.95433	6.02219	5.79046	5.79605	5.87784	5.89754	5.91623	5.91222	5.91623	5.92678	5.91646	6.01668	5.99937	5.85594
SNRK-AS1	6.80051	5.82119	6.23445	5.57214	5.61848	5.66015	6.24486	6.16455	6.31603	6.21799	5.81078	5.02415	6.02823	5.8738	5.672	5.92183	6.24819	6.49618
RGS13	4.52055	4.41245	4.85059	4.84204	5.17645	5.03875	4.27981	4.68311	5.21105	4.60191	4.98146	4.98552	4.68927	5.12862	5.01849	4.61639	5.31956	4.9555
RGS12	5.9867	5.79329	5.69566	5.80224	5.84702	5.78261	5.86311	5.73316	5.82502	5.8905	5.80029	5.71571	5.68209	5.67607	5.80969	5.90664	5.82394	5.59729
RGS14	4.9077	4.89439	5.03625	5.02053	5.15045	5.1339	5.04871	5.07245	5.07035	4.91508	5.02931	5.09088	5.05174	5.30499	5.12869	4.90022	5.07937	4.90669
LOC100506797	4.07755	4.28209	4.35143	4.32014	4.66487	4.70705	4.2836	4.24561	4.81655	4.33729	4.65086	4.41266	4.32402	5.029	4.94656	3.98402	4.58607	4.74369
AC010729.3	5.51252	6.15548	6.07366	5.84175	6.59463	6.08851	5.8933	5.76499	5.92972	5.47075	5.96629	6.21278	6.0701	6.10337	6.11463	5.39102	6.10962	5.6127
AC010729.2	3.74991	4.14471	4.4849	3.74086	4.24667	4.65205	3.81811	3.82497	4.04554	3.76571	4.3906	4.11834	4.27607	5.05603	4.25494	3.36117	3.82335	3.92209
LOC147004	3.95059	4.11355	4.29741	3.99212	4.31632	4.88145	4.07809	4.47156	4.35607	4.07606	4.19093	4.07119	4.48284	4.84676	4.61374	4.08962	4.41989	4.62237
RGS11	6.43085	6.14902	6.2675	6.58796	6.09891	6.07887	6.28281	6.08839	5.98611	5.95858	6.18381	6.12202	6.22083	6.0427	6.68348	5.94777	6.171	5.72732
RGS10	8.09417	7.63587	7.52378	8.35683	7.19868	7.15897	7.65956	7.74305	7.15281	8.0975	6.10019	7.4036	7.02588	6.81208	7.06455	8.56809	7.60494	7.66425
THEMIS2	5.96572	6.04424	6.0962	7.35618	6.41826	6.33497	7.05423	6.72323	6.04706	6.23948	6.12516	6.4509	6.28625	6.79988	6.00836	7.8549	6.03428	5.90699
RGS17	5.46599	6.07536	5.47976	5.3386	5.98624	6.56668	5.91915	5.90794	6.0685	5.75995	6.516	6.15321	6.0691	5.96102	6.00521	6.69809	6.31104	6.04281
RGS16	5.03124	4.69016	5.03526	4.92355	5.1894	5.14049	5.27564	5.23708	5.38891	5.66957	5.35865	4.86724	5.16257	5.16259	5.35536	5.49772	4.80744	5.8388
RGS19	5.80844	5.68737	5.81182	5.85108	5.80102	5.67985	5.9309	5.96028	5.78302	5.65236	5.72199	5.70116	5.51231	5.59399	5.44815	5.77648	5.64975	5.51571
RGS18	5.66339	5.38548	5.5177	5.57804	5.41404	5.54841	5.74873	5.88802	5.17909	5.4876	5.23498	5.62462	5.64102	5.63262	5.77219	6.22485	5.26823	5.2668
MRFAP1	10.8881	10.6922	9.84951	10.5623	8.98258	8.73389	9.63347	9.50173	8.77487	10.1164	9.75696	9.56738	9.7246	8.03001	8.27603	10.5431	9.8012	9.68659
GPR180	4.79754	4.96253	4.83801	5.04177	4.85129	4.85367	4.95948	5.15852	4.76509	5.02777	5.0542	4.91881	4.72203	4.96669	4.81271	4.81914	4.74505	5.82821
LOC101927609	4.80643	5.13329	5.06321	5.19796	5.45831	5.71382	5.10783	5.13776	5.24314	4.83301	5.12066	5.1317	5.07701	5.45069	5.39887	4.76559	5.54045	5.01683
GPR182	4.54156	4.38341	4.48886	4.40255	4.9975	4.61012	4.53876	4.45995	4.6348	4.48369	4.62678	4.57109	4.67382	4.61797	4.75332	4.18976	4.74367	4.48991
LOC101927604	4.14199	4.38295	4.29049	3.84756	4.48671	4.33669	4.5403	4.60207	4.63714	4.12542	4.35341	4.3611	4.06277	4.59522	4.35867	3.85225	5.01109	4.04708
FPGS	5.54854	5.55344	5.556	5.5288	5.49799	5.49638	5.63658	5.63402	5.77565	5.53866	5.58188	5.67091	5.61032	5.51447	5.58007	5.72063	5.45486	5.34169
RNU6-667P	6.44886	7.89278	7.28813	8.01923	7.79385	8.96134	7.09787	6.7205	7.47288	7.64313	8.0781	7.05238	7.29304	9.44174	9.05599	7.45877	7.55567	7.04814
GPR183	6.35976	6.81608	7.09354	9.20388	6.68129	5.91037	8.14132	8.61718	6.30918	6.34225	6.49682	8.34305	6.32051	7.72687	6.96842	11.6033	6.69994	6.74288
SNORA74A	10.3642	12.3817	15.1661	13.5509	14.0188	12.5976	10.3855	11.5427	14.7925	14.5987	14.4505	14.7127	16.3641	11.56	12.7654	13.1944	13.6532	9.61845
SNORA74B	12.11	12.5777	13.4996	12.7315	13.0964	12.4135	9.70626	10.3252	10.6247	10.9685	13.2888	13.8181	13.6787	10.4619	12.1188	10.728	13.1729	10.0743
RNU6-400P	4.72579	5.05257	6.22459	5.28375	6.0888	5.6171	5.18165	5.23249	6.19574	5.54103	6.66771	6.16659	5.75965	6.268	6.42731	5.15603	6.29244	5.6003
ATP11AUN	3.66153	3.69348	3.80105	3.77276	4.42585	4.18027	3.72056	3.90573	3.77136	3.45311	3.79065	4.06329	3.88784	3.85097	4.26026	3.50031	4.12627	3.72034
RP4-763G1.2	11.6079	11.7748	11.7659	11.7867	11.7492	11.7532	11.7867	11.7789	11.7706	11.7871	11.7546	11.7767	11.7601	11.751	11.7562	11.4935	11.765	11.6745
GPR171	5.09852	5.16021	5.17748	4.81022	5.45	5.11683	5.24937	5.16119	5.02292	4.85522	5.69572	5.47849	5.07442	5.95472	5.3136	5.47894	5.35453	4.76053
GPR176	5.10051	5.10735	5.03156	4.60836	5.19576	5.14485	5.06462	5.05119	5.83721	5.27952	5.12387	5.11234	5.08531	5.66204	5.01891	5.0555	5.20148	5.60884
GPR179	4.45612	4.76976	4.64814	4.44393	4.75188	5.00364	4.75475	4.7183	4.91668	4.7454	4.79933	4.7859	4.71975	4.7698	4.94066	4.47882	4.78013	4.82813
GPR173	6.09857	6.41814	6.30007	6.07338	6.25645	6.22985	5.79172	6.42134	6.85494	6.33835	7.12595	6.37394	6.65817	6.34996	6.71263	6.28775	5.95718	6.39326
RNU6-666P	4.09133	4.20939	4.41068	4.53894	5.31236	4.44997	4.01825	4.14498	4.48466	3.98349	4.90129	4.51295	4.99636	4.57847	4.9502	4.00988	4.46205	4.07955
LOC101927619	4.2978	4.23051	4.62636	4.6083	5.177	5.59604	4.55525	4.42119	4.93344	4.15867	4.59284	4.83573	4.61681	5.1084	4.85301	3.87159	4.81635	4.69698
LOC101927616	3.78207	4.0021	4.12317	3.9225	5.44207	4.4116	3.95949	3.83079	4.54096	4.11918	3.87422	3.76612	4.20198	4.31874	4.52487	4.20832	4.63713	5.12759
GPR174	3.73151	4.18925	3.56734	4.39056	4.69057	3.97743	3.78987	4.59211	3.69948	4.21498	4.15986	3.74892	3.76251	4.55162	4.15657	3.83107	4.30493	4.02379
RNU6-665P	4.47808	4.01269	4.97281	4.0947	5.69522	4.15085	4.59867	4.42468	4.92938	5.15142	5.76828	6.09177	5.65203	5.87064	5.39506	3.82925	5.57971	4.38442
LOC101927621	6.31222	6.35511	6.75697	6.3624	6.97271	6.89736	6.59707	6.57864	7.30748	6.55535	7.1759	6.90156	6.7458	6.36189	6.91639	6.30555	6.92893	6.42649
LOC101927620	3.65547	3.68466	4.14481	4.04779	4.55797	4.52215	4.20197	4.14731	4.27548	4.02954	4.52809	4.53042	4.4153	4.61177	5.04994	3.70134	4.24611	4.04834
RP11-798M19.3	5.6559	5.35508	5.18085	5.76314	5.96212	5.73346	5.74086	6.03607	5.39116	6.00237	6.41301	5.91977	6.60952	5.54553	5.31732	5.71602	5.09314	5.02392
GLTPD2	4.6842	4.7412	4.89263	4.90318	5.05437	5.13213	4.74789	4.51676	4.79408	4.52514	5.05233	4.80837	5.10146	4.93135	4.99409	4.80319	4.93421	4.76898
SNORA76A	17.4498	17.9214	18.2976	17.5938	17.536	16.1446	12.9903	14.624	16.1821	16.918	18.2635	18.1709	18.5874	13.9189	15.3971	17.3182	17.9997	16.1309
RNU6-669P	8.24682	8.23391	9.71361	8.25637	10.6981	7.96516	8.21556	8.09938	10.4631	8.05425	10.8113	10.3468	10.5553	9.19007	9.17935	7.99048	9.90801	7.84603
SNORA76C	10.6313	11.5776	13.3146	11.4784	14.1514	11.9501	9.41382	9.90503	7.09748	8.75795	12.5616	13.3398	14.636	10.7571	12.0529	9.28699	11.8931	6.8271
RNU6-403P	5.87677	5.85164	6.72219	6.32087	7.37226	6.56704	6.28067	6.3927	8.04444	5.75269	8.17755	6.89646	6.82819	6.87148	7.34967	5.23089	6.3202	6.0136
TREX1	5.2351	5.17253	5.38819	5.17624	5.35968	5.51118	5.21422	5.21544	5.61439	5.56719	5.39759	5.34712	5.38225	5.34776	5.41213	5.32934	5.30196	5.36206
LOC101927630	4.65757	4.30061	4.10765	4.86704	5.83503	5.33699	4.80614	4.29415	5.25297	4.79878	4.65232	4.95282	5.10301	5.04705	5.2912	4.73906	5.47946	5.95799
LOC101927631	6.93071	7.00478	7.0808	6.88341	6.69976	6.2802	7.09922	7.02188	7.02487	6.95479	6.94452	7.10612	6.60484	6.84268	6.63074	6.98639	6.91793	6.4814
RP11-313D6.3	4.64133	5.24879	4.75229	4.55767	5.91093	5.04089	4.9191	4.91352	6.06515	5.30206	4.57893	5.47253	4.77668	5.36547	5.22332	4.68529	5.32068	5.36741
SVOP	4.49528	4.88337	5.08852	4.67609	5.00109	5.19706	4.42829	4.54624	4.70932	4.39085	4.79005	4.66718	5.01038	5.06617	5.03869	4.52236	5.04329	4.74151
TRBV10-1	5.05476	4.79861	5.31358	5.06747	6.25902	5.09158	4.68768	5.04233	5.78734	5.1182	4.81765	4.75648	5.17681	4.95494	5.34964	4.97169	5.21402	4.59907
TRBV10-2	4.61856	4.60323	4.86101	4.51984	5.17749	4.87187	4.78854	4.75753	4.97321	4.87358	4.52401	4.73856	4.64577	5.19711	4.65031	4.82919	5.00182	4.84151
DAK	5.34573	5.35048	5.34161	5.36243	5.37972	5.34128	5.46176	5.35461	5.34972	5.46897	5.34219	5.34384	5.29745	5.22795	5.31624	5.32228	5.34408	5.27328
DNAJC3-AS1	6.00616	7.22406	6.15356	6.17933	6.20921	6.07164	5.67563	5.79225	6.12135	5.7342	6.09437	6.20069	5.89595	6.07861	6.3898	5.421	6.02462	7.37209
DAO	5.90237	5.23513	5.00485	4.84029	5.09514	5.2169	4.51544	4.6278	4.8723	4.60755	4.81491	4.76263	4.92352	4.89894	4.97455	4.48259	5.02635	4.80139
GRSF1	6.696	6.45197	6.14331	6.6009	6.11047	6.3019	6.85347	6.76	6.33828	7.02603	6.57138	6.50571	6.47049	6.04647	5.96565	7.25097	6.51063	6.74508
EIF2B5-IT1	3.29595	3.48884	3.34219	3.19144	3.35859	3.84963	3.38288	3.45598	3.59411	3.22406	3.23101	3.41996	3.18668	3.38273	3.5263	3.27007	3.5216	3.3552
LOC101927636	4.95134	4.7444	5.73283	4.85904	5.84385	5.55063	5.15494	4.98074	5.87334	5.01546	5.08787	4.74911	4.67434	5.34758	6.09799	4.33409	7.61995	7.33687
DAP	6.43049	6.43494	6.28392	6.23808	6.24359	6.29348	6.70842	6.59837	6.26523	6.62504	6.29456	6.57192	6.17184	6.36518	6.11777	7.12586	5.94066	6.14485
LOC101927637	5.04895	4.90144	5.07562	4.97291	4.85391	5.81214	5.2774	5.22372	5.90242	4.91962	5.39056	5.37465	5.33873	5.17802	5.05983	4.9055	5.56238	5.60411
LOC101927635	4.39602	4.8644	4.57769	4.3785	4.80273	4.64278	4.63204	4.4119	5.06487	4.53278	5.12327	4.9248	4.68058	5.14934	5.26771	4.11877	5.26597	4.79392
RNU6-402P	5.5022	5.91999	5.74642	5.47225	6.69476	6.64649	5.86651	5.6726	7.48925	5.02537	7.40855	6.00085	6.5922	7.1957	7.06413	5.61006	5.60525	5.43636
RNU6-668P	7.93435	8.47401	9.1708	7.98116	8.68912	8.1143	8.01593	7.46012	9.40076	8.7834	9.07976	9.22858	9.0989	8.98415	8.43834	7.98798	8.70001	8.65237
RNU6-401P	6.33531	6.08136	6.96702	6.54206	6.6849	5.91628	6.19009	6.43861	6.62427	6.40919	6.70129	6.52499	6.46412	6.1827	6.39775	6.38986	5.78905	6.19732
LOC101927640	4.10022	4.84398	4.65333	4.34955	4.50435	4.79679	4.40403	4.49322	4.59485	4.27703	4.90145	5.21894	5.0097	5.59175	4.72834	3.93425	4.97975	4.40305
LOC101927641	5.09591	5.06168	5.01753	5.3664	5.41221	5.82533	4.63036	4.88987	5.36477	4.93182	5.34529	5.22298	5.35868	5.42539	5.99875	4.38866	5.71129	5.01809
AC016723.4	4.91441	4.89461	4.74704	4.75017	4.70276	4.89763	5.32193	5.12524	5.5269	4.9749	4.51214	4.78733	4.63942	4.95375	4.75702	4.7541	4.73086	5.02496
DBH	4.45392	4.59884	4.76752	4.58098	4.8261	5.18335	4.6705	4.7065	4.85696	4.52285	4.74911	4.76104	4.78403	5.25413	4.79578	4.45374	4.84023	4.56346
CTA-204B4.2	5.65587	5.51048	6.1805	6.48625	5.68127	5.16161	5.07228	4.94143	5.1124	5.10482	5.40247	5.20462	4.82642	5.15428	5.54494	5.49979	6.09323	5.48592
DBI	8.28276	8.10097	7.49658	7.8445	7.5329	7.44793	8.21029	7.77965	7.83552	8.30666	7.73285	7.63556	7.39332	6.90257	7.62972	9.25462	8.01193	8.76052
AC016722.3	5.28674	5.05317	5.14182	5.09984	6.81637	6.53125	4.90088	4.70869	5.07431	4.58509	5.74316	5.6641	5.13128	6.03799	5.94109	4.85065	5.53628	5.43816
SNORA70B	4.22302	4.8136	4.8923	4.38689	6.05657	4.99352	4.57412	4.97111	4.61645	4.87192	6.24309	4.69807	5.01988	4.70096	5.04074	4.68995	4.93132	4.87345
AC016722.4	7.62813	7.34172	8.27557	8.91125	8.99934	8.75016	7.81541	8.10607	7.82393	7.55256	8.44386	8.64232	8.47462	8.69722	9.06973	7.72061	8.23477	7.78498
SNORA70C	4.46428	4.41054	5.09394	4.25822	5.17601	4.24664	4.37459	4.20162	4.32459	4.30885	5.04229	4.84722	5.85722	4.30939	5.09741	4.03639	4.35592	4.53038
SNORA70D	4.49878	4.98894	5.49456	4.61334	5.51624	5.02904	4.4477	4.86523	4.82014	4.47437	5.78673	5.75585	5.90179	4.63562	4.85695	4.53092	4.72704	4.8637
DBP	5.37141	5.00936	5.42074	5.45534	5.04949	5.16617	4.88522	5.12181	4.64167	4.80174	4.90893	5.74721	5.05693	4.98908	4.59574	4.84946	4.84537	4.42965
SNORA70E	5.95896	6.49145	6.83521	5.71816	6.59579	6.60988	5.66503	6.12298	5.82466	6.06986	6.91375	6.56568	7.62	6.81754	5.73425	5.80662	6.50048	6.22022
SNORA70F	4.19243	3.99302	4.30094	4.26048	4.75844	4.90097	4.15301	4.24387	4.26128	4.26252	4.56572	4.60256	4.39004	5.38526	4.3275	4.01039	4.33501	4.15361
RNU4ATAC	19.9291	19.9172	19.9083	19.9291	19.8916	19.8956	19.8024	19.9213	19.913	19.9291	19.897	19.8982	19.9048	19.8934	19.8986	19.9291	19.9074	18.4224
LOC101927526	4.62542	4.45112	4.73879	4.34889	5.29222	4.84867	4.98337	5.00496	5.03881	4.88442	4.77447	4.9478	4.96388	5.1434	4.76255	4.75546	5.22015	4.91268
DBT	6.05469	5.49387	5.54925	5.75354	5.60983	5.42553	5.47386	5.57625	5.49105	5.60152	5.64719	5.42487	5.62455	5.65367	5.42051	5.63402	5.62683	5.84141
RPLP0	8.93667	10.1301	10.5385	10.0407	10.9054	9.35883	10.4451	10.8928	10.2454	10.0485	10.4391	10.7956	10.5223	10.5083	9.5948	11.4928	11.2059	12.1428
RPLP2	10.2827	10.7342	10.4045	10.3246	10.2744	10.0369	10.2979	10.3277	10.0575	10.207	10.1948	10.2936	10.2839	10.2127	10.0296	10.5892	10.2888	10.5765
RPLP1	9.92229	10.3793	10.3467	10.3895	10.222	8.91011	10.2203	10.7882	9.77604	10.0583	9.88637	10.8716	9.88111	9.69625	9.33229	10.7944	10.439	11.0997
AP001062.9	3.54992	3.53314	3.54243	3.7314	3.63385	3.84844	3.77718	3.71276	3.66016	3.81113	3.79835	3.76789	3.61983	3.52518	3.51997	3.85239	3.74149	3.70523
AP001062.7	4.95367	4.91123	5.00838	5.13474	4.85498	5.10146	4.67416	5.39429	5.10251	4.81333	5.35195	4.88287	5.23337	5.80778	4.96825	4.94075	4.95702	4.76957
RNU6-662P	4.88052	4.95071	5.81527	4.48531	5.39095	5.39694	4.89227	5.24944	4.70677	5.30329	5.30339	5.39163	4.873	5.11083	4.85211	4.91528	5.38404	4.44262
RP11-298H24.1	5.01812	5.01408	5.38319	5.0062	5.28306	5.59656	4.92681	4.69989	5.29452	4.74518	4.8496	5.07254	4.86568	5.14986	5.81624	4.72885	5.18453	5.06323
LOC101927533	4.47271	4.40202	4.55581	4.41358	4.72133	4.68438	4.54325	4.41162	4.59106	4.33295	4.39352	4.57522	4.54565	4.71122	4.68228	4.15288	4.77061	4.55545
LOC101927534	3.70195	3.69368	3.84546	3.85281	4.24846	3.66087	3.68134	3.83729	3.98145	3.88754	3.54185	3.84208	3.79879	3.85409	3.85609	3.72154	4.03177	4.18291
TCEB3C	5.31091	5.19949	4.90462	5.07626	5.02831	5.79977	5.71901	5.79045	4.9139	4.62938	6.50923	5.78183	5.62679	5.34657	4.9367	5.10282	4.84968	5.50418
LOC101927531	3.82706	3.86415	4.42327	4.02136	4.52551	4.95226	4.3679	4.23155	4.01591	3.96371	4.50077	4.11817	4.07662	4.5278	4.32696	3.61944	4.09011	4.33042
TCEB3B	3.83078	3.5928	4.04612	3.91855	4.47289	5.27623	4.25003	4.06602	4.01324	3.95329	4.32277	4.04553	3.98864	4.18072	4.03507	3.75811	4.40233	3.95131
LOC101927532	6.91624	6.64274	7.10266	6.58973	7.50998	6.9219	6.33841	6.14823	6.37994	6.18283	6.23887	6.30381	6.10433	6.59031	6.31165	6.45929	7.4916	6.65011
DCC	4.57726	4.94097	6.01657	4.8305	5.12201	5.06056	4.73664	4.76609	5.22891	5.65133	4.72925	4.8475	5.02167	5.19556	5.37122	5.14308	5.09335	5.43574
ARHGEF19-AS1	3.99807	4.16094	4.20502	4.19572	5.25818	4.58013	4.35351	4.89862	4.73574	4.28107	4.87453	4.58455	4.97984	5.43996	4.60818	3.82929	4.49492	4.46949
DCD	4.41526	4.47805	4.91769	4.70562	5.23609	6.07274	4.80804	4.59998	4.95554	4.41653	5.05228	4.91116	4.85646	5.07545	5.03066	4.2238	4.95238	4.52092
CTB-79E8.2	5.66162	6.1148	6.08667	6.001	6.20786	6.23532	6.60408	6.70948	6.65091	6.53779	6.47108	6.31662	6.00147	6.27541	6.57773	6.09214	6.00704	6.16222
COL14A1	4.67383	4.89095	5.02759	5.17506	5.26186	4.98806	5.19819	8.11309	4.92534	4.78741	4.82981	5.72004	4.94794	8.44288	4.98502	5.3328	4.97153	5.14684
RP11-256P1.1	5.3091	5.37059	4.92422	5.41489	4.71562	5.25193	5.64056	5.60475	5.05368	5.54986	5.6456	5.84131	5.38977	5.37738	5.33439	5.57356	5.32789	4.83157
DCK	6.04469	6.19057	6.00205	6.39684	6.26237	6.21238	6.19648	6.14877	6.08298	6.27054	6.12206	6.29729	6.05973	6.21263	6.20797	6.75989	6.24061	6.22993
SIRT7	5.28034	5.37717	5.37035	5.38748	5.52541	5.35474	5.3279	5.2157	5.30975	5.48597	5.31188	5.3339	5.45871	5.34329	5.34899	5.43836	5.51135	5.20659
SNORA71A	10.4319	11.8285	11.3239	10.5397	8.44472	8.88284	11.5307	11.8202	10.2621	11.0389	11.5518	11.4899	13.5048	8.66892	8.29515	10.5289	11.7149	12.5765
SNORA71B	12.3443	12.6354	13.1736	12.6473	12.6098	12.6138	12.2038	12.6395	12.6312	12.6473	13.9244	13.2804	13.6538	12.6115	12.4041	11.7986	12.6463	12.0626
SNORA71C	7.89642	9.75347	10.0385	8.20311	8.12888	7.95026	9.92469	9.62608	8.25348	9.40064	10.7295	10.308	12.8244	8.50132	6.72899	7.98748	9.59319	9.55494
SIRT3	6.37413	6.19991	6.19871	6.11662	6.02715	6.0441	6.30871	6.16313	6.24705	6.14681	6.32046	6.18678	6.0635	6.01324	6.1957	6.22117	5.97897	5.94309
SNORA71D	11.8657	13.3719	13.6506	12.687	11.874	11.8788	13.0619	12.779	12.4078	12.4412	14.0515	13.8639	14.2129	12.9954	10.6851	11.4821	13.2727	11.5064
DCN	6.87763	6.68483	6.44289	6.53898	6.90653	6.56856	9.27289	10.3874	5.61144	6.16682	6.0236	7.9126	6.73723	9.91375	6.10109	8.19146	5.76641	5.70937
SIRT4	4.18413	3.98586	4.20466	3.96329	4.59534	4.41052	4.00977	4.10073	4.22994	3.90754	4.08293	4.3197	4.16565	4.37424	4.21337	4.01359	4.2555	4.12667
SNORA71E	4.83417	4.87611	4.8977	4.6449	4.86514	4.90768	4.84277	4.88368	4.82393	4.77106	5.2306	4.94618	5.03436	4.84048	4.77779	4.36784	4.82035	4.55323
SIRT5	6.3717	6.25257	6.19438	6.15681	6.13898	6.11327	6.07084	6.14969	6.36094	6.17972	5.97414	6.19835	6.31767	5.98932	6.17634	6.06653	6.11622	6.23503
LL22NC03-86D4.1	4.58508	4.36773	4.78054	4.44487	5.44446	6.06148	4.35454	4.57164	4.94436	4.22932	4.97173	4.97004	4.53569	5.25566	4.92186	4.23563	4.98533	4.70343
SIRT6	4.47175	4.66671	4.51396	4.69272	4.59957	4.49185	4.44635	4.38027	4.48107	4.54158	4.26491	4.37267	4.55683	4.36709	4.42875	4.53775	4.4745	4.33153
DCT	4.12082	4.36248	4.50173	4.30544	4.69879	4.97946	4.35812	4.27513	4.72719	4.29922	4.63027	4.60808	4.59279	4.81277	4.85052	3.96583	4.7567	5.46171
DCX	4.68887	6.45563	6.22243	4.84584	5.72907	5.35569	4.42863	4.52392	6.27623	6.36725	4.9588	4.94907	5.4196	5.00139	5.28803	5.84518	5.48505	5.78549
MIR1289-2	5.76958	6.2051	6.14602	6.6105	6.563	6.45794	6.31114	6.32054	6.32784	5.88832	6.21124	6.62414	6.12308	7.15456	6.76806	5.65697	6.36506	6.11005
MIR1289-1	4.69361	4.78307	5.77078	4.91904	5.91247	4.66386	4.58903	4.79193	5.40965	4.69689	5.21246	5.05927	5.4486	5.47549	5.3853	4.6994	5.43565	5.10368
RP11-242C19.2	4.59973	4.4419	5.26614	4.32108	5.04114	4.87661	4.7131	4.76735	4.68378	4.7529	5.35466	4.99283	5.05886	4.87767	4.90554	4.7279	5.67753	4.8849
VPS26B	7.21031	7.19437	6.9908	7.00362	6.547	6.63765	6.88624	6.81456	6.8008	7.55607	6.76757	6.71853	6.90915	6.4958	6.69544	7.18905	6.65233	7.05107
RNU6-661P	5.69493	5.82728	6.67727	5.21972	5.81535	4.82767	6.21164	4.99059	7.30638	5.7849	6.03772	6.49609	5.8262	5.60147	5.70866	5.80192	6.45742	6.56241
LOC101927542	4.11883	5.06183	4.63685	4.98344	5.41805	5.03738	4.46827	4.59574	4.75939	4.31633	4.87332	5.01483	4.65979	5.83727	5.00176	4.31586	5.68543	5.45262
VPS26A	6.9951	6.85744	6.84856	7.34432	6.68154	6.60722	6.8603	6.86433	6.68676	7.03829	6.40017	6.8384	6.83784	6.80586	6.56928	7.66397	6.84959	6.97158
LOC101927543	5.09221	5.27842	5.55612	5.37945	5.20182	5.3848	5.14149	5.76206	5.48423	4.80969	5.32028	5.57835	4.72029	5.60782	5.31112	4.65585	5.70934	5.95605
SNORA70G	8.18157	7.6588	8.97404	8.18099	8.63618	7.79322	8.67458	9.83014	8.67108	8.26767	8.7605	9.0875	9.58802	8.97786	7.72085	9.83787	8.00034	7.36373
DDC	4.49016	4.5973	4.70037	4.47157	4.64143	4.68755	4.47669	4.27159	4.72728	4.52434	4.52455	4.65289	4.49533	4.72362	4.75697	4.35791	4.75453	4.51872
SIRT1	6.49008	6.65074	6.18536	6.53804	6.25849	6.32635	6.16899	6.31542	6.22642	6.60096	6.02441	6.16247	6.32097	6.32413	6.32474	7.59086	6.38015	6.77247
SIRT2	7.46805	7.52861	7.53005	7.70051	7.08237	7.152	7.19808	6.98129	7.85419	7.70742	7.22707	7.20601	7.56828	7.04636	7.38898	7.19925	7.45045	7.47333
TGIF2LX	3.53305	3.70945	3.73262	3.51152	4.24206	3.73093	3.72361	3.45875	3.61189	3.57919	3.9889	4.08786	3.73264	4.80617	3.77828	3.30179	4.25567	3.41823
TGIF2LY	3.71169	3.74963	3.7411	3.67055	3.90449	4.00279	3.65407	3.78846	3.77859	3.56949	4.13161	3.62887	3.94595	4.44106	4.04791	3.3012	3.84678	3.63926
SNORA28	8.84528	9.32696	10.6488	9.11837	9.9314	9.3313	6.5746	8.53554	8.53525	8.45789	11.5978	11.4271	11.9313	7.32174	8.10407	7.66091	8.78378	6.56879
AC104135.2	7.43765	7.97738	7.95067	7.64063	10.5679	9.19151	7.20736	7.68859	7.64022	7.40245	7.87277	8.03431	7.8913	9.06676	9.79432	7.5648	8.55293	7.87099
SNORD114-23	3.929	5.49248	9.10026	3.60297	9.15898	5.89461	4.63962	6.36808	9.30556	7.23795	4.52138	6.68227	9.26298	8.56873	4.26628	4.4633	6.30859	3.89734
SNORD114-22	4.69142	6.66826	13.7694	5.73388	12.274	8.60395	6.0738	9.9921	15.1379	11.2826	7.15294	10.7178	15.5218	10.4178	5.44422	8.06565	10.7073	5.04129
DDN	4.11144	4.22715	4.34101	4.20151	4.4458	5.03685	4.41455	4.23002	4.30375	4.22231	4.23503	4.15879	4.75576	4.28374	4.30234	4.19511	4.74636	4.33993
SNORA26	10.1364	11.3542	11.9999	11.4818	12.2178	11.2174	8.33656	9.18629	9.35934	10.5825	11.3833	12.4361	12.5482	9.6354	11.1982	10.2336	11.7079	10.4724
SNORD114-25	5.19355	9.32872	14.0695	6.05502	13.627	8.76512	7.07565	10.1893	15.5264	11.2733	7.72072	10.9681	15.8538	11.9618	7.3475	7.96078	11.1541	7.14811
AC104135.3	5.82657	5.5892	5.58426	5.17578	5.85765	5.60251	5.16487	5.1561	6.61772	5.54868	5.04693	5.54952	5.37993	5.95854	6.5362	5.44206	5.59918	5.82222
SNORD114-24	3.85839	4.0454	5.62613	4.12354	4.55537	4.39508	3.98502	4.27999	5.36944	4.02406	4.34412	4.2485	3.65841	5.14884	4.05269	4.08009	4.18518	4.36752
SNORA24	12.065	15.3816	13.5819	12.8633	13.8244	11.9851	12.278	13.2744	9.25434	12.4288	13.5556	14.0389	16.2752	10.2876	10.5158	14.0147	14.5516	12.8962
DDO	5.28651	4.87329	5.08363	5.0307	4.80561	5.13221	4.83596	4.57211	4.91541	4.82866	5.24286	5.14039	4.98916	4.65534	5.16446	5.10628	5.27817	5.06036
SNORA22	14.2821	14.8585	15.1957	13.3264	13.3257	13.6654	14.8505	14.518	12.983	15.1503	13.4572	14.2402	15.6365	9.27789	11.2317	14.9412	13.4981	16.2052
SNORD114-21	5.35977	9.06505	14.0753	5.76497	12.6392	8.21955	6.51767	9.80418	14.0438	10.7284	6.39033	10.7568	14.6252	10.6563	6.06142	7.25987	10.9502	5.97562
SNORA23	15.6052	16.3537	17.1761	15.8492	15.5677	15.5717	14.9074	14.3954	14.7946	15.6873	15.6258	16.3412	17.5746	14.285	15.2054	15.5743	14.6696	15.6052
SNORD114-20	3.63744	5.23846	7.87809	4.09027	7.11927	5.61475	3.32136	5.95347	11.7506	8.50739	4.00922	5.47493	8.77897	7.51091	4.03563	4.45526	4.71919	3.98717
DDT	5.26308	5.54471	5.54596	5.16301	5.11798	5.3068	5.29316	5.06587	5.34133	5.25777	5.21159	5.50722	5.29542	5.27234	5.28718	5.37452	4.99338	5.251
SNORA20	19.9315	19.9196	19.9107	19.9315	19.894	19.898	19.9315	19.7274	19.9154	19.9315	19.8993	19.9005	19.9048	19.4235	19.901	19.9315	19.9097	19.9315
SNORA21	17.527	19.0703	19.6495	19.0809	19.5477	19.0473	18.0834	19.017	17.6629	17.2904	19.6069	19.6081	19.9048	19.0451	19.0517	19.0549	19.6173	15.5076
LOC101927549	3.60288	3.27	3.93573	3.7478	3.81796	4.01257	3.35917	3.69693	4.52939	3.94481	3.82059	3.60976	3.96169	3.62172	4.14774	3.38101	4.39721	4.05801
SNORD114-27	4.53108	4.99413	5.49091	4.47251	5.44097	4.71049	4.76536	4.57699	6.42467	5.29059	4.69644	4.26536	5.00047	5.93354	5.21774	4.67726	5.75634	5.44305
DCAF12L2	4.30178	4.62622	4.49035	4.30422	4.55286	4.80354	4.48559	4.474	4.65687	4.46833	4.63189	4.43232	4.54647	4.48355	4.83638	4.35182	4.55404	4.58467
SNORD114-26	4.75086	6.87855	11.3689	3.95151	8.94905	6.98746	5.1862	7.44915	11.641	8.15766	5.05061	7.60402	13.2513	7.20547	5.84134	5.83113	8.94631	4.85917
AC112715.2	4.24841	3.88887	3.98436	3.99763	4.93295	5.08951	3.90914	3.86227	4.74475	3.84621	4.36451	4.51738	3.89649	4.5447	5.15961	3.80843	4.28065	4.25531
SNORD114-29	3.82104	4.42561	5.63094	4.34654	4.29723	4.83726	3.79227	4.15044	5.65957	4.55863	5.00403	4.22258	4.54489	5.28515	4.31738	3.8327	4.48229	3.8442
SNORD114-28	5.99142	9.56715	15.4244	6.83641	14.452	9.67635	7.63271	10.9285	15.6667	11.807	8.4573	11.5687	16.0149	11.7832	7.31691	9.00279	11.2678	7.14551
LOC101927551	6.78469	7.12253	6.421	6.34696	6.74057	6.24685	6.22421	5.83967	5.59256	6.05511	5.94659	5.98289	6.36121	6.15667	7.79188	6.11379	6.43674	6.37765
LOC101927552	5.20827	5.08658	5.23689	5.0925	5.79707	5.26932	4.54156	4.63905	5.30173	5.17962	5.38722	4.6129	5.52905	5.29394	6.06266	4.14902	5.03729	5.21939
RNU6-664P	8.33966	8.05207	8.43286	7.91513	9.53386	8.23971	7.45799	8.07894	10.1295	7.99875	9.67046	8.59442	9.25696	8.42355	8.50591	7.79743	8.91582	7.5423
LOC101927550	6.6741	6.5134	6.36052	6.60604	6.43033	6.2218	6.69788	6.8859	6.51511	6.72161	6.48923	6.50027	6.50648	6.49548	6.47622	6.53125	6.47304	6.31879
LOC101927553	4.25993	4.63258	4.36265	4.61633	4.35344	4.20833	3.92432	4.52616	4.7809	4.1638	5.00057	4.78055	3.85526	3.88484	5.00286	3.7231	4.17763	5.09048
FBXL21	3.93437	4.1755	4.08918	4.05151	4.34629	4.44172	3.89967	3.91906	4.23951	3.92291	4.07017	4.10748	4.22439	4.50378	4.33808	3.79194	4.17704	4.04588
FBXL22	4.71188	4.7271	5.39483	4.66828	4.88925	5.25413	4.77665	4.95822	5.07314	4.55661	5.11008	4.98499	5.15523	5.05962	4.96697	4.60538	5.21719	4.8827
FBXL20	7.02596	7.04841	6.63596	6.61265	5.93138	5.86094	6.82893	6.63976	6.55036	6.3729	6.41173	6.08585	6.45278	6.22128	5.99051	7.69103	6.39909	7.02614
DEK	8.21931	7.55914	7.62561	8.17288	7.28498	6.9847	8.37015	8.0003	8.18095	8.96407	7.57799	7.49207	7.28976	7.00821	7.14947	9.82822	7.76703	8.25436
SNORA17	6.17613	6.46132	6.60681	6.26437	6.59845	6.08697	6.30716	6.18724	6.34252	6.38304	6.57113	6.58024	6.50433	5.85984	6.37411	6.39649	6.7136	6.7112
TTLL2	4.76273	4.68733	4.97609	4.80201	5.15828	5.04521	4.79778	4.71973	5.47438	4.76193	5.09678	4.99672	4.95837	5.22896	5.20234	4.5622	5.01422	4.99672
SNORA73B	17.8414	18.6254	19.0979	18.7382	18.8354	18.174	17.4083	18.1513	15.4332	17.8698	18.6052	18.7572	18.7386	18.6016	18.6068	18.6374	18.9383	18.5916
TTLL1	6.25664	6.29897	6.10033	6.12636	6.19244	6.13442	5.79782	5.81504	6.06905	6.33284	5.83909	5.92271	6.07817	5.89661	5.90895	6.20443	6.04746	6.30118
SNORA15	5.32794	5.55548	6.08592	5.97739	6.31631	5.1313	5.54524	6.20364	5.83686	5.98024	7.10967	6.52533	7.12549	5.33806	5.995	5.44843	5.9767	4.53643
SNORA13	9.43844	9.58671	10.7607	9.75755	11.9435	9.8157	7.89344	8.27221	9.53753	8.54733	11.9082	11.2037	11.853	9.54632	9.67615	8.55105	10.6906	7.83339
SNORD114-30	3.1666	3.84565	3.90028	3.74022	4.0016	3.97299	4.14513	4.59983	5.34819	5.07562	4.258	3.73051	4.56443	4.9131	3.66251	4.00068	3.72669	4.97347
SNORA11	19.1844	19.9006	19.909	19.5692	19.8856	19.773	16.931	19.7871	19.4262	18.7552	19.8804	19.8988	19.8859	19.5199	19.776	19.4467	19.908	19.44
DES	5.2706	5.38753	5.49231	5.21275	5.75442	5.87437	5.57702	5.43108	5.54071	5.42921	5.6872	5.58769	5.35191	5.47003	5.68286	5.19036	5.51785	5.25809
SNORA12	19.8436	19.8314	19.8898	19.8434	19.8184	19.8224	16.7931	17.5844	16.7896	19.8434	18.8866	19.8556	19.8167	15.4742	15.6743	19.8434	19.8281	19.8439
SNORD114-31	5.39911	5.44159	5.97922	4.95941	6.12006	5.57357	6.48956	6.01283	8.00773	6.51269	5.18718	5.06917	6.38105	4.85369	5.57928	6.14162	7.34064	7.92051
RP11-103H7.2	4.34548	4.41265	4.51309	4.5835	5.66205	5.24462	4.34298	4.42598	4.51288	4.21507	4.28519	4.57465	4.77832	5.22318	4.40353	4.31311	4.39364	6.26298
SNORA10	14.6289	16.3888	17.1704	15.572	15.9673	15.5302	14.8377	15.3763	14.7599	15.4667	15.61	16.7896	17.5627	13.5295	14.9874	15.8414	15.8078	13.1165
TTLL9	5.31604	5.31225	5.05089	5.20588	5.00187	5.40341	5.0008	4.93063	4.96751	4.86915	5.3203	4.93794	5.01563	4.95273	5.41478	4.61518	5.15405	5.01673
RP11-103H7.1	4.26409	4.54396	4.91416	4.41207	5.15572	4.82855	4.89688	4.25647	5.07339	4.59804	4.55237	4.44911	4.47734	4.97897	4.66304	4.64671	5.18654	5.19861
RP11-16C18.3	5.02863	4.6373	4.84758	4.7307	5.07236	4.8743	4.33341	4.35015	4.28249	4.37636	4.83381	4.48586	4.43833	4.48098	4.7462	4.49853	4.41514	5.16715
TTLL8	4.43957	4.7111	4.5852	4.56254	4.77554	5.15578	4.64433	4.48528	4.56505	4.30699	4.62924	4.64686	4.63741	4.94793	4.92397	4.42722	4.69248	4.57965
TTLL7	6.77405	5.81937	5.55363	6.70858	5.62321	5.6894	5.88194	5.49613	5.79473	6.53437	5.75633	5.77839	6.38868	5.48207	5.53806	5.92852	5.76277	6.10399
RP11-103H7.3	4.80504	5.04388	5.13029	4.80572	5.33441	5.28839	4.99106	4.75012	5.07359	4.62471	5.11997	5.22573	4.71079	5.65554	4.89115	4.68978	5.57424	5.26166
AC020594.5	4.60819	4.5133	4.68528	5.07387	5.27244	5.00551	4.86099	4.74393	3.90956	5.14283	4.86122	5.50306	4.57702	5.38654	5.15226	4.89076	5.45322	4.75961
TTLL6	4.95171	4.92833	4.91744	4.79536	5.20832	5.29007	4.82134	4.77073	5.04071	4.51754	5.1012	4.97427	4.90071	4.9748	5.17077	4.50201	5.11498	4.8618
TTLL5	7.03227	6.62895	6.57623	6.75411	6.23345	6.44523	6.67521	6.56495	6.42796	6.82486	6.51252	6.43137	6.34133	6.31317	6.48257	6.7784	6.18985	6.07863
TTLL4	6.8226	6.60762	6.19454	6.31584	6.06707	6.10024	6.22455	6.08629	6.10276	6.23489	6.35027	6.40382	6.07112	6.04472	6.45658	6.02967	5.95683	5.97644
CTD-2232E5.2	5.35912	5.40177	5.60973	5.48078	5.62801	5.67831	5.48078	5.47296	5.48896	5.48078	5.55141	5.28199	5.28673	5.44501	5.4655	5.32479	5.461	5.27227
TTLL3	6.62437	6.5675	6.2123	6.31729	6.17563	6.14901	6.75125	6.59209	6.38682	6.30213	6.67883	6.37633	6.37644	6.53171	6.5115	6.3987	6.26412	5.96106
RNU6-663P	4.43933	5.00613	4.7797	4.76158	4.82681	5.50344	4.90888	5.05844	5.08133	4.45584	5.48852	5.11766	6.13308	4.93875	4.73311	3.99185	4.7713	4.90678
DCAF12L1	4.54536	4.91257	4.86837	4.60428	4.99626	4.91076	4.60364	4.62177	4.83607	4.45754	4.77726	4.65987	5.00397	5.20144	5.0802	4.59799	4.96395	4.49136
FBXL18	5.84771	6.01547	6.06308	6.00267	6.01699	6.08585	5.99064	6.01121	6.2368	6.13281	6.19754	6.01239	6.01679	5.85803	6.04974	5.90564	6.04903	5.73595
LOC101927560	4.72342	4.88988	5.08843	4.8174	5.26319	5.35913	4.87501	4.69188	5.0656	4.56515	5.05627	4.91025	5.04565	5.3024	5.16293	4.5031	5.00745	4.8325
FBXL19	5.85001	5.98243	6.02028	5.80743	5.61547	5.83707	5.67534	5.72924	5.88747	5.74135	5.794	5.75077	5.9715	5.71439	5.86948	5.76795	5.81605	5.4715
FBXL16	5.24498	5.41124	5.57666	5.32885	5.39788	5.46298	5.42119	5.2738	5.36332	5.43821	5.30289	5.33869	6.0911	5.20673	5.56354	5.40197	5.43631	5.20703
RP11-103H7.5	6.44948	8.82656	6.71883	6.85656	7.73335	6.99093	5.96013	6.02506	6.6696	6.32654	6.33725	6.64544	6.57515	6.88737	6.82384	6.57359	6.62083	7.17955
FBXL17	6.56482	6.42411	6.66269	6.4448	6.14396	6.30621	6.40112	6.16895	6.26421	6.279	6.63546	6.37818	6.45468	6.33228	6.28333	6.49502	6.25973	6.38433
FBXL14	7.56627	7.47513	6.77025	6.87521	6.87738	6.26024	7.0184	6.86306	6.58138	7.07575	6.90911	6.91691	7.32242	6.72516	6.45925	7.23474	6.93817	6.88542
FBXL15	4.7363	4.72505	5.00903	5.0267	5.20348	5.22209	4.78113	4.87837	4.99764	4.80722	4.75462	4.87465	5.00379	5.09509	5.1805	4.80639	5.00749	4.67878
FBXL12	5.74001	5.93552	5.79284	5.55532	5.62257	5.79612	5.96624	5.51811	5.78285	5.7297	5.56568	5.50996	5.62067	5.59127	5.49079	5.74437	5.64557	5.36037
FBXL13	4.99729	5.09842	4.84564	4.87739	5.04115	5.02369	5.03807	5.06881	4.68203	4.57549	4.97042	4.82562	4.95421	5.00767	4.93372	4.60084	4.95721	4.87184
SNORA48	19.9315	19.9196	19.9107	19.9315	19.894	19.898	19.9315	19.9237	19.9154	19.9315	19.8993	19.9005	19.9048	19.8957	19.901	19.9315	19.9097	19.9315
SNORA49	19.8076	19.8089	19.9107	19.7896	19.7544	19.7619	17.4762	18.4133	18.9302	19.5007	19.7575	19.7671	19.8271	16.7736	18.7451	19.7842	19.7721	19.7898
SNORA46	12.0263	12.0256	12.0239	11.2683	11.9981	11.9927	10.7615	11.4375	12.0286	12.0265	13.735	12.8925	12.8998	11.5042	11.9958	11.4889	12.0045	9.67831
ANKRD20A4	5.72896	5.77211	5.84853	5.62532	6.10796	6.05038	6.19444	5.61027	8.06129	7.28625	5.44021	5.23225	6.10079	5.99834	6.14787	6.31906	5.70861	6.56451
TIMELESS	4.73815	4.74009	4.97722	4.76722	5.00235	4.90417	5.15111	5.04994	5.41044	5.95236	5.42303	4.9821	4.92853	5.07094	4.97904	5.87374	4.81878	5.12278
SNORA47	14.4447	15.8463	15.635	13.9129	14.2953	13.6933	10.0701	10.6155	10.1279	11.5353	11.9088	12.2774	13.9596	8.57233	12.9194	13.3597	14.0355	14.1169
IL4I1	5.04874	5.02815	5.27571	5.28957	5.16469	5.29849	5.30595	5.28124	5.53427	5.29561	5.0716	5.36758	5.3049	5.383	5.26496	5.2637	5.49671	5.03746
SNORA44	6.92035	7.15207	7.39928	7.42175	7.25715	7.16079	7.19433	7.04668	6.92972	7.25509	7.22552	7.59829	7.16766	7.01052	7.10201	7.19433	7.17256	6.96451
ANKRD20A2	5.23978	5.18008	5.28263	5.14024	5.62186	5.55504	5.34313	4.88098	5.92033	5.54919	5.20335	5.18717	5.24444	5.29864	5.56662	5.29875	5.33495	5.52002
ANKRD20A3	5.40696	5.48748	5.69133	5.29684	5.85759	5.77479	5.93368	5.22396	7.57436	6.70716	5.49733	5.23592	5.78818	5.58828	5.80851	6.01409	5.43804	6.44619
DMRTC1B	5.5894	5.63514	5.66708	5.72643	5.79782	5.61184	5.52105	5.40905	5.62912	5.44773	5.51424	5.50322	5.65248	5.49255	5.62487	5.21018	5.97159	5.65199
AC012360.6	4.47309	5.16822	4.99886	4.36034	4.90337	5.653	5.03385	5.0961	5.27804	4.5581	5.19592	5.02714	5.22226	5.79912	5.34436	4.9119	4.8502	4.68004
AC012360.4	5.1167	5.16064	5.66602	5.35693	5.83911	5.60779	5.36269	5.20336	5.5538	5.49693	5.91432	5.19358	5.3812	5.71777	6.15604	5.08299	5.6024	5.58447
XXbac-BPG27H4.7	6.45702	5.9588	6.07893	6.33576	6.39209	6.56094	6.2204	6.74923	6.90637	7.39574	6.32178	6.12023	6.51558	5.98254	6.05463	6.75327	6.39655	6.19934
PAM16	5.75146	5.85256	5.9085	5.81749	5.99751	6.02818	5.67455	5.62892	5.81037	5.86756	5.80003	5.85652	5.86812	5.93532	6.04934	5.68218	5.99887	5.80331
SIRPD	4.45624	4.60882	4.45173	4.55266	5.00967	4.89385	4.35467	4.55839	4.63327	4.26086	4.38068	4.70338	4.70952	4.81844	4.66593	4.42073	4.88992	4.89143
LOC101927572	5.61156	5.48768	6.0175	5.70937	6.01048	5.71322	5.5443	5.68961	6.34251	5.63266	5.44209	5.42562	5.70354	5.78293	5.6332	5.52312	5.97883	6.32292
SIRPA	9.46583	9.3071	7.91416	8.93891	7.29461	7.47998	8.31285	8.02468	6.83376	7.92278	7.8628	8.2966	8.58217	7.19094	7.85938	8.39615	8.08777	7.68444
LOC101927575	4.59821	4.6258	4.78131	4.92998	5.31191	5.07824	4.8363	4.75712	5.4818	4.84525	4.85052	5.08353	4.80931	4.83576	4.92633	4.59504	5.46358	5.68184
SIRPG	4.35245	4.39143	4.52908	4.2927	4.67946	4.50693	4.23381	4.35261	4.30666	4.2132	4.73865	4.57631	4.4358	4.48021	4.88	4.38744	4.64445	4.52558
SNORA37	12.3676	11.2866	14.9349	12.8674	14.2427	13.3345	11.1502	12.2795	11.5889	11.8494	13.2894	14.6169	14.94	10.3778	10.4326	12.7272	13.1134	10.5611
SNORA38	15.0657	15.4588	15.5386	14.1982	12.4294	12.7022	13.0153	13.1963	11.4797	13.0878	14.6616	12.5801	16.2036	11.1831	12.7399	14.9151	14.2894	11.7516
SNORA35	4.30256	4.667	5.12343	4.34496	4.68534	6.22346	4.52276	4.22274	4.56372	4.64548	4.09789	4.40536	5.36852	3.98865	4.74854	4.44008	5.09916	4.28943
AR	4.85527	5.0217	4.83723	4.98587	5.02108	5.10841	4.73199	4.87906	4.65513	4.49901	4.95389	4.85813	4.7406	4.82897	5.35372	4.4304	4.83873	4.66371
SNORA34	11.535	12.7444	13.0153	11.2205	11.7124	10.0697	9.93136	11.449	10.9808	12.4337	12.7345	12.9208	15.0628	8.16124	8.61283	11.4317	12.9631	10.3388
SNORA31	13.3784	14.7173	16.3869	14.3768	15.8266	14.7377	13.7493	14.4227	11.6173	12.9826	17.6155	17.1675	18.5079	14.7305	14.9109	13.6119	15.4152	11.72
RP11-144G6.4	5.95258	6.41936	5.91647	6.20452	6.9695	5.72128	6.49864	6.34324	7.11128	7.37382	5.89932	5.80511	6.211	6.22879	5.86277	6.2765	6.21588	7.26371
SNORA30	4.7496	4.88518	5.99978	5.25857	5.6877	5.00751	4.47866	4.75602	4.75767	4.92368	5.29571	5.26699	5.93401	4.68312	4.90808	4.93107	5.34938	4.47365
RELL2	5.49627	5.45023	5.55807	5.50633	5.3197	5.53743	5.5491	5.46196	5.77575	5.85671	5.4779	5.51072	5.7712	5.47511	5.50222	5.50653	5.5184	5.33178
XXbac-BPG27H4.8	3.52362	3.62784	4.47815	3.80492	4.0936	4.29029	3.898	3.77158	3.79893	3.80788	3.87341	3.69902	3.75862	4.08284	4.53382	3.64096	4.20337	3.75484
LOC101927588	3.97102	4.01901	3.71993	3.9202	4.49031	3.95591	3.61315	4.07638	3.89426	3.79395	3.77285	4.06596	3.78702	4.16193	4.07938	3.82454	4.21589	4.5009
SNORA2B	5.77003	6.35246	6.99514	6.66522	7.64849	6.0269	4.60108	5.22243	6.22235	5.39797	8.23462	7.14642	7.68574	5.88638	6.41544	6.3392	8.38059	4.66909
SRFBP1	5.4577	5.45109	5.25404	5.61139	5.84677	5.5398	5.64592	5.48267	5.28203	5.50626	5.07599	5.68842	5.38258	5.71754	5.50089	5.78752	5.41065	6.00104
RELL1	8.11164	7.56938	6.98079	8.52055	6.72987	6.76466	7.65581	7.55772	6.89606	7.89711	7.5702	7.27484	6.94621	7.0585	7.05874	8.22481	6.80567	7.39362
DHH	3.82898	3.89938	3.90038	3.9217	4.68185	5.2274	3.85481	3.84586	3.8997	3.72141	4.11274	4.10621	4.02074	4.31471	3.94691	3.41534	3.85892	3.74593
SNORA2A	10.8874	11.3636	14.1331	11.2196	13.4488	11.1022	10.536	11.1976	11.932	11.9712	15.3582	14.3553	16.2772	9.95268	11.3304	10.84	12.4654	9.12367
AC106870.1	5.13494	5.90728	4.65892	5.38642	4.73193	5.19152	5.56066	6.07551	4.80274	5.46439	5.19445	5.099	4.56494	4.88718	4.83502	4.97698	5.20432	4.9238
AC106870.2	9.31862	9.30668	9.29781	9.31862	9.2811	9.28509	9.31862	9.31152	9.30249	9.31862	9.28646	9.28765	9.29195	9.28286	9.28809	9.23495	9.29685	9.01098
RP4-705D16.3	4.34262	4.51944	4.61496	4.35203	5.12084	4.71621	4.51016	4.6169	4.99111	4.76547	4.8838	4.59316	4.67701	4.52782	4.81166	4.36018	4.60041	4.37784
MDC1	6.83923	6.53766	6.63985	6.72706	6.58059	6.60902	6.67322	6.60324	6.96785	7.11539	6.63565	6.63044	6.5735	6.60518	6.59056	7.03611	6.66713	6.42921
RP11-40C11.2	4.26808	4.3738	4.76924	4.49325	4.12692	4.47602	4.73573	5.46531	4.72759	4.61508	4.18256	5.09154	4.55314	5.61212	5.4216	4.10957	4.60723	4.23867
FPR3	5.45108	6.2161	5.86051	7.94029	5.63291	6.05131	6.68786	7.38234	5.12946	6.37973	5.82864	6.83508	6.05513	6.64179	5.66844	7.90244	5.33418	5.77664
C2	5.61006	5.48532	5.48811	6.13484	5.71316	5.77739	5.99104	6.08195	5.69154	5.77916	5.53412	6.60766	5.71454	5.80546	5.62241	6.23243	5.63079	5.37411
SNORA68	13.3338	14.3643	14.1173	13.484	13.8026	13.3082	12.0121	12.7128	11.9449	12.8129	13.3914	13.406	15.1797	11.7373	13.031	12.9469	14.3554	13.5683
C3	11.9155	10.234	10.724	13.432	10.4048	9.46491	11.7806	11.2238	6.32839	11.7433	7.19582	11.3429	10.2955	8.76872	7.19823	13.4822	9.81889	9.2831
C5	5.25253	5.14471	5.13949	5.18615	5.39126	5.39244	5.16696	5.13818	5.59781	5.14907	5.5314	5.29033	5.13955	5.3071	5.45452	5.27048	5.306	5.35128
C6	4.2651	4.43105	4.5312	4.47462	4.90247	4.87955	4.27848	4.38918	4.43248	4.06368	4.44249	4.52076	4.60722	5.23288	4.78145	4.03042	4.60178	4.39371
C7	5.27602	4.99166	5.10906	5.54422	5.4473	5.65292	7.37179	9.08113	5.09536	4.89	5.03777	7.18249	5.42826	6.25658	5.42075	5.68109	5.25372	5.04934
SNORA65	16.0131	17.0976	18.2647	17.0974	18.6688	17.0639	16.3727	16.5315	16.52	15.8341	17.3929	17.9873	18.9905	16.9053	17.0669	17.0858	18.3984	17.0974
C9	4.08461	4.22037	4.44152	4.28939	4.48608	4.82872	4.39316	4.23173	4.84925	4.08527	4.58963	4.53443	4.38532	4.78197	4.56538	4.0493	4.4445	4.30492
LOC101927596	4.72092	4.44258	4.46919	4.30958	5.54743	5.34166	4.29668	4.34035	4.85139	4.46423	4.74728	4.56699	4.69313	4.72447	5.42412	4.441	4.83137	4.64421
RP11-68L1.2	4.0081	4.21547	4.49887	4.29348	4.59042	4.70464	4.23063	4.28789	4.57543	4.38899	4.28799	4.69299	4.3462	4.69722	4.88824	3.88494	4.55066	4.47618
RP11-68L1.1	4.90921	4.88062	5.04934	4.88491	5.22095	5.43473	4.98323	5.18321	6.23188	5.14512	5.14047	4.87876	5.41732	5.07397	5.09435	4.5653	5.19865	5.41149
LOC101927599	5.70683	5.84627	6.0026	5.8034	5.95433	6.01579	5.86987	5.72609	6.0678	5.80098	5.92456	6.04052	6.09766	5.63796	6.10307	5.69249	6.06081	5.92298
TGFB1	5.90893	5.61695	5.82699	6.58797	5.51823	5.18177	6.57925	6.65699	5.19803	5.61506	5.73559	6.1519	5.78074	6.16522	5.26237	7.55608	5.3091	4.82731
RNU6-660P	7.87306	8.04103	8.03216	8.05297	9.15377	8.49271	7.36004	6.84805	8.38521	7.11778	8.02567	8.40628	7.71657	7.71829	9.00297	7.80241	8.04826	8.12866
LOC101927598	4.02868	3.95271	4.02598	3.94636	4.22152	4.16429	3.8822	3.80183	3.98678	3.71939	3.95491	3.971	4.03983	4.56104	4.34039	3.76515	3.9143	4.03788
SNORA5C	13.4072	13.6786	14.38	13.3714	14.3441	13.2635	11.7846	12.0174	11.8566	11.7133	14.5481	14.512	14.3321	10.4629	11.975	12.272	13.6453	10.3075
TGFB3	6.19313	6.04784	5.94365	6.06258	5.94582	6.07643	6.80214	8.15268	5.72967	6.28024	6.33726	6.26099	6.11217	7.01906	5.81851	5.51008	5.7114	5.38549
TGFB2	6.65423	6.01414	6.32091	6.65446	7.66052	6.80235	8.08868	7.49762	6.17829	6.19321	9.55697	7.42836	6.73356	5.9585	6.01239	5.83494	6.28469	7.41291
SNORA5A	13.5198	14.3167	15.1857	13.7353	15.1517	13.8153	11.1674	12.2537	11.6851	12.1854	16.3746	15.9354	15.9512	10.181	12.1721	12.6491	14.3504	11.1325
LOC101927592	3.7768	3.81364	4.09662	4.04046	4.274	4.16607	3.64882	3.72082	3.79802	3.88901	3.93102	3.8358	4.0109	4.1802	4.48344	3.67257	4.04877	4.30596
CP	6.69638	5.12763	5.53174	8.22853	5.59986	5.83017	7.10952	5.99346	5.24101	6.35505	5.35116	7.55343	6.48557	5.53876	5.09101	5.11093	5.38945	5.39203
SNORA57	14.1106	15.5752	17.399	15.3479	17.0817	15.6385	13.1511	13.5764	12.4964	13.1797	14.7839	16.4574	15.9694	12.9024	15.0367	14.4551	16.4253	12.2297
SNORA58	6.23627	7.71629	8.39395	6.07594	7.77568	7.5077	5.72778	6.57522	6.5936	5.5053	7.68794	8.82019	7.73685	6.5034	6.94213	5.40172	8.36815	5.22215
CS	7.66744	7.6573	7.45865	7.51505	7.24952	6.74347	7.66459	7.45729	7.5961	8.45285	7.36438	7.18766	7.37479	6.37273	7.06924	8.44702	7.43551	7.79746
SNORA55	16.0074	17.1376	19.0646	17.2295	17.6758	17.2343	16.5504	17.1752	16.6545	17.2218	17.5572	18.1458	17.6324	16.4101	15.4168	17.2192	17.4908	14.0311
RP11-2L8.1	3.61084	3.95752	4.07406	4.0847	4.53796	4.99069	3.72186	3.81163	3.58468	3.45545	4.18124	4.13519	3.64522	3.80093	4.10832	3.47108	3.82334	3.56254
SNORA53	12.9177	13.4849	13.4789	13.4971	13.4621	12.277	13.3212	13.4891	13.2229	13.4969	13.6071	15.1205	14.9189	13.0652	12.9145	13.4971	13.4757	13.4969
SNORA54	19.93	19.9174	19.9107	19.9286	19.8932	19.8965	19.6783	19.9208	19.9125	19.9286	19.8986	19.9005	19.9048	19.8928	19.8981	19.925	19.9068	19.7573
SNORA52	11.8083	13.976	15.0056	12.2072	13.7451	12.5497	11.6514	12.0873	11.5382	11.9424	13.472	14.252	14.6416	10.2973	11.0336	12.2662	12.0561	9.57949
IGLV2-33	5.2471	5.06361	5.56057	5.77302	5.86523	6.49722	4.91701	5.55096	5.82602	5.6812	5.20966	5.88287	5.38398	6.06584	5.144	6.79373	5.2145	5.64342
CLASRP	6.68096	6.27365	6.39877	6.71802	6.19992	6.20185	6.67738	6.52705	6.57515	7.02123	6.31504	6.22712	6.34447	6.28835	6.62354	6.55562	5.90701	5.49632
TGFBI	5.31927	6.62654	5.88048	6.60375	5.83005	5.84216	9.06225	9.30084	5.8593	6.3118	6.52716	7.54073	6.08116	7.44927	5.67089	7.4188	5.65678	5.92073
SLC16A14	5.59138	5.57945	5.90414	5.27975	5.40259	5.52658	5.33518	5.24326	5.50556	5.424	5.40477	5.33062	5.39713	5.40539	5.4857	5.07563	5.45555	5.4223
SLC16A13	5.42257	5.57323	5.53433	5.37358	5.61433	5.86868	5.4928	5.50237	5.67185	5.37365	5.81133	5.5974	5.85975	6.14321	5.91699	5.34559	5.71247	5.20824
SLC16A12	4.37455	4.56097	4.5596	4.20716	4.78051	4.57459	4.80214	4.32993	4.7509	4.31193	4.40172	4.87503	4.35357	4.9903	4.5457	4.07264	4.57791	4.41972
SLC16A11	5.00132	5.14069	5.36675	5.16493	5.44053	5.50761	5.33142	5.1027	5.14615	5.09473	5.48616	5.46827	5.27719	5.54856	5.4941	4.84658	5.08659	4.73036
SLC16A10	4.55956	4.89545	5.14853	4.54084	5.20332	5.01335	5.83199	5.2982	5.05048	4.53745	5.23317	5.49615	5.20395	5.18591	4.96765	4.45683	5.12708	5.20706
FPR2	3.87226	3.98647	4.28089	4.01515	4.62166	4.3675	5.05962	4.14152	4.2687	4.0216	4.63279	4.24189	4.12413	4.52972	4.54224	3.95153	4.33838	4.18245
FPR1	6.91219	5.70995	6.64841	7.64328	6.32016	6.31679	7.56592	7.29347	5.11124	5.88999	5.56505	6.97187	5.81541	5.6273	5.75386	7.66108	5.94949	5.61643
OSTM1-AS1	4.48494	4.51166	4.8134	4.64888	4.73394	4.65608	4.36365	4.56404	4.89446	4.42301	4.43773	4.63385	4.46878	4.44034	4.65549	4.5548	4.58184	4.99622
SPG21	8.37213	8.25021	8.13081	8.30573	8.01149	7.2037	8.38137	8.48609	8.16644	8.27298	8.22441	8.53624	8.00649	7.97231	7.22775	9.92598	8.04603	8.96545
SNORA84	10.4203	11.5185	12.8642	10.0861	12.4975	11.4178	10.0347	11.0515	11.7159	11.4846	11.7191	12.8748	15.5598	10.4319	10.4436	11.945	11.8268	11.3987
SPG20	6.89379	6.79733	6.06241	6.68497	5.88693	6.04341	6.36821	6.25891	5.70129	6.06097	6.06308	6.05804	5.96386	5.88776	5.89894	6.37389	6.13362	6.2338
MIR105-2	3.30853	3.56425	3.24618	3.36717	3.3851	3.63277	3.46909	3.77403	3.78113	4.21964	3.25867	3.12199	3.61364	3.25137	3.50206	3.04647	3.33108	3.78417
MIR105-1	3.32664	3.68682	3.60618	3.7353	3.75834	4.426	3.70996	3.80453	4.43454	4.07672	3.63932	3.63453	3.57866	3.52933	3.69538	3.77192	3.6819	4.07533
MDH1	6.19128	6.50214	6.28178	6.18141	6.09914	5.94972	6.28909	5.96738	5.99412	6.4174	6.2583	6.23605	6.8	5.81935	5.82178	6.44148	6.13703	6.75464
MDH2	7.36435	7.84652	7.32601	7.30339	7.21598	7.12923	8.09138	8.01076	7.22424	8.01509	7.28116	7.14445	7.41283	6.97619	6.89197	8.04596	7.13036	8.32931
PDCD6IP	7.34243	7.1331	6.65229	7.55345	6.59532	6.30497	7.59268	7.53953	6.6275	7.36617	7.35235	7.1393	7.16068	6.59133	6.90194	8.12325	6.7948	7.42691
GLIPR2	6.36378	5.94996	6.04275	6.23622	5.94714	5.90834	5.72182	5.76422	5.92185	6.24099	6.00843	6.30568	5.84828	5.91127	5.7915	6.69144	5.86406	5.9423
SH2D4A	4.63427	4.69728	4.99547	4.9014	5.327	5.26393	4.98844	4.90263	5.19672	4.91535	4.89101	5.07802	4.93334	5.29178	5.08832	4.73019	5.04606	4.74864
GLIPR1	6.76644	6.67482	6.75395	7.51219	7.01757	6.56592	8.03566	8.42591	6.3884	6.85198	6.4484	8.19837	6.62186	6.92858	5.90577	8.42164	6.22863	5.94955
SH2D4B	4.33442	4.29478	4.54585	4.40283	4.95294	4.5376	4.29633	4.31874	4.61976	4.26469	4.51974	4.46423	4.48425	4.56537	4.56534	4.27667	4.53742	4.47374
SNORA7B	5.72951	6.10467	5.8978	5.91861	5.89157	5.90428	5.91861	5.81715	5.60434	5.89039	5.88645	6.10782	5.98525	5.56395	5.54494	6.06072	5.97905	5.91861
F2	4.40625	4.42172	4.62974	4.56226	4.74763	4.58162	4.3953	4.42546	4.62728	4.38293	4.47307	4.55588	4.45732	4.80986	4.70342	4.40202	4.84589	4.55477
F3	6.69585	6.48779	6.67664	6.9638	6.70578	6.57676	8.73556	7.72025	6.58241	6.85832	8.16674	7.78926	7.52292	7.19991	7.24422	7.14837	7.19381	6.84157
NCR3LG1	5.39869	5.21087	5.22128	5.23282	5.24426	5.27623	5.19918	5.18782	5.63091	5.34517	5.1267	5.27843	5.5196	5.12184	5.27299	5.3558	5.23632	5.34914
SNORA79	5.72202	6.24977	7.16053	5.65805	5.81597	6.24661	4.96856	6.01972	7.38211	6.37941	9.4624	6.69212	8.53629	5.22098	5.84513	5.62425	6.86513	5.12062
F5	10.3902	6.30221	6.14418	5.87215	5.07983	5.76171	4.92319	4.69875	5.11879	4.75573	4.9055	5.05637	5.07155	4.94791	5.25266	4.59104	5.28637	5.4581
SNORA77	11.926	13.015	13.5323	11.9413	14.3651	11.9608	9.05104	9.28548	8.92748	9.92725	11.6405	12.7252	13.0325	8.84223	11.6792	8.75787	11.9717	8.62892
F7	4.82982	4.79264	4.90398	4.82239	5.12028	4.92124	4.92906	4.85391	5.01846	4.69535	5.00435	4.95	4.9173	4.94181	5.0255	4.75428	5.09743	4.87701
SNORA78	6.8244	7.26991	7.20326	6.85189	6.95776	7.24456	6.61262	6.55307	6.32283	6.36412	7.36682	7.22962	7.78482	6.56055	7.07067	6.77244	6.93907	6.44074
F8	4.42621	4.5054	4.7394	4.51697	4.86759	4.95987	4.50562	4.42854	4.63232	4.28628	4.71631	4.7417	4.67112	4.92456	4.65898	4.3834	4.72785	4.69788
SNORA75	15.0859	15.075	15.065	15.0859	14.3799	13.5404	13.8608	14.2277	15.0697	15.0859	15.4095	15.2833	15.0592	15.0501	15.0553	15.0859	15.2072	15.0859
F9	4.3111	4.2972	4.60498	3.93214	4.80938	5.07516	4.07308	4.07452	4.61868	4.12067	4.28758	4.33898	4.35659	4.72532	4.68754	3.82995	4.40166	4.34332
SPG11	7.64116	7.23079	6.75142	7.68644	6.34287	6.04933	7.18915	7.38273	6.97414	7.97129	6.81496	6.61827	6.96404	6.67303	6.37813	8.17435	6.79533	6.75134
MDFI	5.51351	5.22783	5.5064	5.38327	5.29931	5.20893	5.45453	5.43847	5.72624	5.11603	5.6092	5.26121	5.15074	5.31264	5.46397	5.30793	5.54801	5.40956
SNORA72	11.1785	11.6026	11.4513	11.3034	11.373	11.195	10.8868	11.3274	10.9641	11.2062	11.8068	11.5202	11.6413	11.7361	11.312	11.0846	11.565	9.96513
QPRT	5.79454	5.48646	5.86844	5.774	5.73165	5.80396	5.774	5.97278	5.70289	5.62902	6.0304	6.23501	5.69449	5.53116	5.74346	5.69182	5.85045	5.7616
DLD	6.4327	6.81868	6.75436	7.17341	5.71697	5.23079	7.59005	7.52058	6.30507	7.21464	6.14691	6.40262	6.27544	5.53151	5.79241	7.31861	6.05347	6.96673
LOC400212	4.70031	4.57045	5.49642	4.44261	5.64487	5.70219	5.11148	5.37041	4.80101	4.52053	5.04698	4.73846	4.70401	4.38136	5.62749	5.31325	5.19071	4.90684
FH	5.56368	5.9071	5.17971	5.62599	5.03252	5.16586	6.13342	5.90201	5.44524	6.58378	5.32378	5.20564	5.4683	4.87233	4.48478	5.98114	5.18207	6.94392
CHIAP2	4.4174	4.71932	4.69225	4.63212	4.82268	5.06309	4.45501	4.48699	4.62999	4.19657	4.57189	4.57413	4.63173	5.10355	4.73003	4.14997	4.74459	4.73562
SH2D3A	4.41282	4.55019	4.62401	4.5199	4.6709	4.63429	4.48364	4.42061	4.562	4.49692	4.48836	4.45921	4.42769	4.48304	4.64687	4.41413	4.64531	4.63018
SH2D3C	5.08049	5.04252	5.22846	5.18292	5.24372	5.22504	5.2441	5.34371	5.27674	5.13016	5.1952	5.14022	5.31138	5.29955	5.17368	5.13365	5.24017	5.15773
BDH2	7.24204	5.94277	5.15771	5.90046	5.21431	5.23802	5.98208	5.55078	4.83404	4.96103	5.35579	5.56189	4.86765	5.31439	5.0506	5.80053	5.39515	6.0446
BDH1	4.91444	4.77596	4.98012	4.8756	5.14785	5.18949	5.01364	4.84757	4.98302	4.74772	5.16938	4.97168	5.25351	5.03141	5.13489	4.98259	5.054	4.76938
TCEAL3	5.74984	5.91066	5.70004	6.01965	5.62304	5.4587	5.78787	5.68447	5.40872	5.62354	5.37461	5.66136	5.71903	5.48462	5.45431	5.66665	5.75904	5.55
TCEAL2	8.9438	8.40342	6.9634	7.48606	6.80246	6.8924	6.92456	5.90993	6.0432	6.2724	5.95596	6.56289	7.02493	5.84673	6.6191	6.84934	7.69633	7.19963
TCEAL1	7.8606	8.7254	7.97807	8.00406	7.47474	7.42136	7.6677	7.69808	7.18995	7.78199	7.21822	7.23298	7.29578	6.71683	7.40806	8.13809	7.46286	8.03519
LOC102724631	5.09376	4.73373	5.07194	4.95063	5.50295	5.83008	5.18572	4.86161	5.86418	4.9964	5.17692	5.11193	4.99967	5.28267	5.53895	4.5508	5.18987	5.89595
AC013248.2	4.1558	4.34384	4.70666	3.9994	4.32657	4.69106	4.03066	4.29626	4.3727	3.98565	4.2534	4.8848	4.4315	5.18137	4.00714	3.91689	3.95053	4.24612
SLITRK1	7.04094	6.38438	7.44591	6.50479	6.33449	6.54639	6.44072	5.74177	6.04105	6.16277	5.61372	6.53447	7.67901	6.81393	6.98235	6.21215	8.18853	7.3604
SLITRK3	5.3652	4.93786	5.12298	4.57261	4.93987	5.27978	4.42767	4.47219	5.45802	6.00912	4.66186	4.32447	4.97747	4.70403	5.01233	5.01214	4.81376	4.95186
TCEAL8	7.90286	8.60508	7.16403	8.18201	6.91515	7.11733	8.66514	8.89948	5.92432	7.62507	6.65528	7.44948	7.18602	6.75605	7.007	9.01528	7.49369	8.10716
SLITRK2	7.04753	6.65	6.47943	6.31349	6.40034	6.4265	5.90758	5.74613	7.39055	7.42618	5.96522	6.05113	6.94354	6.01673	6.64685	6.85228	6.70819	6.38294
TCEAL7	8.37712	9.07154	7.83295	8.35066	8.08396	7.86043	8.46302	8.21302	8.04857	8.58507	8.88693	8.2838	8.50305	8.19331	8.27621	8.28706	8.10311	8.23397
SLITRK5	5.55283	5.31024	5.6538	5.25948	5.08733	5.17499	4.72219	4.93054	5.18334	4.56255	4.59947	5.04191	5.65681	4.62538	5.83228	4.62643	6.10671	5.73534
TCEAL6	5.62296	5.24713	5.19728	5.39743	5.06955	5.31375	5.08014	5.08364	5.15305	5.19636	4.65286	5.22649	5.19283	4.75537	5.02212	5.31093	5.27677	5.29127
SLITRK4	4.42077	4.45595	4.65945	4.35989	4.69137	5.04357	4.41899	4.2385	4.7164	4.49332	4.17161	4.49138	4.72354	4.4181	4.58327	4.51979	4.99786	4.69732
TCEAL5	8.77302	8.82379	6.74022	6.62061	6.55495	6.69184	6.35077	6.06199	6.0571	6.41112	5.99341	5.96759	6.67296	5.91569	6.50535	6.85804	7.18374	7.27519
TCEAL4	7.56824	7.54993	7.21071	7.67916	7.26076	6.88345	7.38398	7.31823	7.10315	7.26616	7.17402	7.1536	6.76133	6.6836	7.12871	7.36543	7.33221	7.33141
SLITRK6	4.42316	4.0428	4.29482	4.36043	4.56329	4.97754	4.22598	4.09341	4.26748	4.09899	4.22948	4.44434	4.47128	5.07782	4.83067	3.90877	4.26043	4.27005
DMD	5.3849	5.37668	5.48617	5.77009	5.58612	5.70954	5.47149	5.5403	5.80361	5.84544	5.36409	5.47647	5.55897	5.79413	5.74999	5.43544	5.51244	5.76292
GC	4.11817	4.31533	4.50751	4.12101	4.84928	4.76139	4.15982	4.13969	4.37215	3.90203	4.22694	4.46115	4.33889	4.90198	4.77184	4.14031	4.41833	4.30021
GK	5.53574	5.40983	5.36712	5.67491	5.53451	5.21513	5.71802	5.58467	5.715	5.75371	5.29574	5.5305	5.70375	5.63767	5.74036	6.08778	5.57912	5.55328
LINGO4	5.11231	4.95743	5.12643	4.99815	5.71836	5.48778	5.09107	5.05802	5.4064	5.13677	5.22665	5.27872	5.19154	5.85597	5.45999	4.976	5.65591	5.41116
AC005863.2	3.79568	4.68873	4.28477	4.31125	5.01788	4.89002	4.05371	4.12712	3.74883	3.84781	4.17816	4.43845	4.04274	5.46619	4.2567	3.88114	4.13111	3.99879
GGT3P	5.23974	4.78455	5.11182	5.03855	5.40583	5.41136	5.30837	5.09769	5.22851	5.15869	5.40901	5.21609	5.02055	4.9801	5.25179	4.91955	5.08494	5.31182
RNFT1	5.9001	5.96637	5.72873	6.20469	5.87449	5.93525	6.06698	5.97541	6.54143	6.45828	6.06534	6.0148	5.71274	5.72828	5.81257	6.07907	6.04181	6.09725
LINGO1	4.69743	5.15227	5.60297	5.06918	5.33499	5.14082	5.32949	4.78049	6.05596	6.03141	4.97689	5.2038	5.76425	5.02067	5.36553	5.01848	5.60664	5.1143
RNFT2	6.30955	6.3127	6.40516	6.01922	6.11524	6.28147	6.01193	5.7208	6.8096	6.85998	6.42414	6.21883	6.35914	5.89301	6.24778	6.43503	6.26839	6.90381
IFNA22P	3.95807	4.26654	3.77245	3.69938	4.38447	3.75575	3.50843	3.97945	4.37566	3.80893	3.87354	3.99738	4.59046	4.72877	3.9462	3.73394	4.16169	3.80852
LINGO3	4.19457	4.17943	4.25412	4.28024	4.40703	4.49742	4.38982	4.28482	4.23838	4.20932	4.30172	4.50768	4.27829	4.40332	4.3868	4.3483	4.3058	4.4872
LINGO2	4.25889	4.283	4.56234	4.15139	4.64457	4.91428	4.09153	4.20505	4.22074	4.06878	4.45979	4.37828	4.43496	4.79908	4.71596	3.9433	4.69103	4.53296
ASXL3	5.52779	5.35799	6.7526	5.4689	6.04204	6.41279	4.99188	4.86471	5.31754	5.78141	4.86196	5.35252	5.87011	5.4002	6.22242	5.23743	6.82773	7.12348
ASXL2	8.604	7.43967	7.24939	8.0718	7.13371	6.83709	7.44702	7.59037	7.21354	7.3323	6.9965	7.28106	6.95495	6.79749	6.89472	8.17641	7.08963	7.32997
ASXL1	6.57267	6.55399	6.53414	6.49791	6.37483	6.3556	6.66689	6.70243	6.71042	6.69731	6.9585	6.54369	6.44519	6.59722	6.37726	6.92908	6.41896	6.61977
HP	6.71517	6.24747	6.03528	6.18058	6.05526	6.21852	7.12499	6.12512	5.89247	5.60531	6.02041	6.13238	6.422	5.84697	5.943	5.44177	5.62224	5.85583
HR	5.28876	5.34179	5.13953	5.0976	5.18318	5.20109	5.16266	5.17417	5.46243	5.39528	5.09275	5.18867	5.3406	5.18429	5.22898	5.03349	5.21857	5.10187
RP1-102G20.5	5.55676	5.46007	5.72478	5.36464	5.77919	6.32184	5.5442	5.20718	5.75779	5.45986	5.57106	5.54951	5.57002	6.08028	5.58768	5.23571	5.61168	5.30508
ARFIP2	5.04338	5.15057	5.11653	5.06897	5.11377	5.11583	5.09968	5.03377	5.20361	5.19447	5.04842	5.20622	5.15014	5.13683	5.12056	5.17176	4.93532	4.86614
ARFIP1	5.82102	5.79357	5.66648	5.75917	5.36468	5.49933	5.87607	5.65742	5.59126	5.92961	5.37249	5.62461	5.39494	5.44454	5.504	6.51113	5.45312	5.63363
ZNF197-AS1	4.01754	4.56131	4.01093	4.20204	4.35558	4.12204	4.34516	4.1598	4.58011	4.29766	4.99693	4.68296	4.71305	4.96472	4.14096	4.15682	4.86952	4.50943
TCEANC	5.0311	5.05498	5.04611	5.06693	5.14133	5.03339	5.04619	4.86483	5.58343	5.07255	5.03477	5.03595	5.04026	5.04384	5.03639	4.82997	5.04515	4.82144
AC092431.3	7.90071	7.74816	7.80558	7.81138	7.78903	8.47339	7.98295	7.77113	8.11689	7.74411	7.78923	8.00989	7.6976	7.85006	8.05376	7.40941	8.05829	7.88652
IK	9.42152	9.45447	8.4793	9.3877	8.2817	8.17495	9.30229	8.90174	8.2997	9.60636	7.95203	8.28415	8.18253	7.66107	8.0917	9.53943	8.3177	8.74804
AP006748.1	3.40979	3.87975	3.8816	3.36727	3.68815	4.55081	3.24246	3.6497	4.00489	3.994	4.12174	3.35671	3.84108	3.88626	4.0517	3.3815	3.65603	3.89081
HPGDS	6.34138	5.2323	6.20484	6.13784	5.34082	5.03354	5.50924	5.15607	4.35285	5.93791	4.55312	5.22178	4.8902	5.3397	5.11599	5.82929	5.20998	5.29565
SNORD114-12	6.23076	11.7739	16.3304	7.63143	12.2622	8.37696	8.6438	11.9416	14.4796	11.9277	8.60424	11.6961	16.7299	13.5216	8.04935	8.82015	12.136	7.06147
SNORD114-11	4.521	4.12786	5.14146	4.2374	5.65416	4.90744	5.28881	6.34932	8.81904	7.58667	4.99975	4.80251	5.55694	4.86633	4.31044	4.87215	5.7225	6.29908
SNORD114-14	9.63401	15.0637	18.6702	10.4608	14.6541	12.3929	12.0803	15.8867	17.9498	16.447	9.20163	13.9278	17.8638	16.2907	9.85996	13.6462	15.0934	10.6003
SNORD114-13	4.27587	5.45634	6.54906	4.53377	6.07619	4.32818	5.31901	5.42724	6.93083	7.04614	4.85536	5.29384	5.79113	5.48922	4.84726	4.91816	5.00715	4.526
SNORD114-10	4.46212	4.89486	6.00824	4.72439	4.53803	4.70143	4.42925	5.09914	6.46783	5.00556	5.02313	4.39021	4.67848	5.17241	4.77342	4.5659	5.81026	4.33462
RP11-168K11.3	4.04946	4.22889	4.44692	4.30231	4.85209	4.74677	4.13063	4.24687	4.57245	4.16562	4.39863	4.269	4.3439	5.25285	4.71272	4.24785	4.75017	4.36562
SNORD114-19	5.19158	4.7215	4.83753	4.15084	4.64033	5.40384	4.96504	5.03451	6.82492	5.12686	5.52319	5.22047	5.24543	5.5324	5.06944	4.65003	5.59944	5.94795
RP11-168K11.2	4.38781	4.40077	4.52095	4.35837	5.07772	4.84846	4.31277	4.33813	4.75288	4.13748	4.65714	4.47344	4.45061	4.68337	4.92116	4.0806	4.78745	4.67687
SNORD114-16	3.38124	3.77818	3.78522	3.28622	4.7873	4.03734	3.48795	4.511	4.74388	4.42479	4.03994	3.85103	3.96708	4.48394	3.74321	3.56411	4.07122	3.48396
RP11-1252I4.2	3.92963	4.07365	4.35023	4.2762	4.37046	4.29081	4.01742	4.01269	4.07372	4.2	4.16477	4.00591	4.11677	4.19059	4.48501	4.03041	4.33443	4.21938
SNORD114-15	4.1206	6.06127	7.89467	3.77698	5.98794	5.41978	4.66875	5.34413	8.35449	6.40129	4.3091	5.60065	7.83709	7.21489	5.05977	4.1122	5.80785	4.14709
SNORD114-18	3.64375	4.04176	4.77626	3.49403	4.46556	4.15142	3.67529	4.15052	4.43342	3.94651	4.50474	4.3497	4.32883	4.06276	4.33593	4.19017	4.3574	4.03443
SNORD114-17	4.77611	7.35175	10.9993	4.48607	8.22614	6.85838	5.5404	7.36309	11.1886	7.72204	5.55079	7.46099	12.1054	9.63676	5.51815	5.48416	7.65595	5.91557
NSMAF	5.96035	6.08147	5.85182	6.08798	5.74394	5.56457	6.18514	6.20679	5.78795	6.03899	5.84108	5.83641	5.69175	6.01905	6.01945	6.63526	5.79018	6.14697
HSD17B14	5.88458	5.76553	5.24069	6.04055	5.56306	5.3543	5.52695	5.25268	5.10992	5.03207	5.6423	5.5212	5.57482	5.19862	5.39188	5.11217	5.17244	4.87486
HSD17B13	4.06691	3.9513	4.35482	4.22564	4.67713	4.36124	3.86641	4.0293	4.2656	3.8784	4.21959	4.19246	4.21483	4.68943	4.39652	3.81575	4.229	3.99453
HSD17B12	7.20403	7.74789	6.48616	6.66405	6.0142	5.94388	6.58343	6.4405	5.77051	6.50724	6.92202	6.71124	6.34257	5.58277	5.87921	6.98778	6.16754	6.55157
HSD17B11	6.9837	6.97283	6.90833	6.98656	6.8849	6.91289	7.27275	6.98735	7.12973	7.28962	6.81905	6.95273	6.72569	6.94794	6.75207	7.81247	6.96193	6.9837
HSD17B10	8.32598	8.52444	8.02009	8.37068	7.74277	7.26741	7.98649	8.06768	7.53433	8.81053	7.51434	7.71434	7.72213	7.36203	7.16456	8.97501	7.7789	8.20068
DPT	3.85606	4.03657	4.23675	3.95682	4.89591	4.20214	3.91955	4.62195	4.03008	3.93871	3.9527	4.34475	4.26969	6.22264	4.46476	3.84606	3.9401	4.63321
MDN1	7.17914	6.55768	5.82517	6.25747	5.75196	5.61558	5.68938	5.83124	6.31778	6.82882	5.95315	5.79939	6.10145	5.79668	6.0183	6.46912	6.0774	6.05063
GLUD1P2	6.69578	6.45836	6.52717	6.60988	6.23958	6.35348	6.02549	5.56878	6.0784	6.11307	6.07245	6.07207	6.33737	5.76238	6.19262	6.54855	6.94231	7.09488
GLUD1P3	5.38546	5.1614	5.55908	4.95782	5.69368	5.34631	5.27464	5.41649	5.55002	5.60331	5.23007	5.21211	5.65776	5.27178	5.37766	5.61856	5.82293	5.69935
KL	4.16583	4.51401	4.72168	4.52522	4.96297	5.40152	4.54239	4.46375	4.60654	4.30848	4.617	4.65383	4.59095	5.01415	4.6944	4.3259	4.65217	4.56416
DR1	6.22203	6.19866	6.83206	6.73545	6.874	6.46029	6.78824	6.84719	6.80432	7.2693	6.72792	6.68646	6.16473	6.73168	6.21127	7.95692	6.97592	7.29761
SH2D2A	5.02974	5.20916	5.33913	5.30062	5.51828	5.70911	5.40164	5.51928	5.3134	5.04889	5.35576	5.26507	5.20629	5.2966	5.40172	4.84909	5.39476	5.03499
DYNC2LI1	5.84545	5.99214	6.12343	5.77346	5.64635	5.74652	5.87087	5.89031	5.84475	6.32877	5.8526	5.75874	5.50166	5.73434	5.86295	5.8751	5.69166	6.03161
KY	4.74829	4.79265	4.84144	4.83556	5.23512	5.08755	4.8876	4.80228	5.53655	5.11027	4.88042	4.87116	5.07979	4.95123	5.35663	4.79297	5.045	4.93755
XXbac-B476C20.13	5.01886	5.13366	4.555	4.73097	5.74734	5.12393	4.88813	4.44438	5.44383	6.33798	4.56202	5.34303	5.70453	4.21147	5.46153	4.40612	4.91079	5.36112
XXbac-B476C20.14	5.19597	5.08184	5.73466	4.66008	5.0138	4.82551	4.62844	4.39931	6.0315	7.28501	4.73351	4.72422	5.27609	4.70916	4.86785	5.33611	5.88404	5.62063
CTD-3046C4.1	4.31547	4.49826	4.80151	4.41429	4.83682	5.18443	4.51836	4.53253	4.78513	4.34342	4.75831	4.75709	4.68607	4.97063	5.13377	4.07784	4.75467	4.54666
BDNF	4.62548	4.6292	4.82987	4.69157	4.85961	5.27904	4.51932	4.81227	4.89913	4.25923	4.828	4.80736	4.78597	4.89572	5.26489	4.56269	4.90803	4.5857
MDM1	5.54457	4.94884	4.99866	5.21567	5.25239	5.34051	5.04184	5.09425	5.03909	4.98078	5.33194	5.20976	4.82831	5.25797	5.15813	4.85178	5.03632	4.80219
MDM2	8.22171	7.71099	7.13556	8.43376	6.97117	6.56777	9.24384	8.90502	7.68666	8.38286	7.77779	8.43477	7.92254	7.37707	6.85879	8.53375	7.29003	7.05234
MDM4	6.45029	6.36121	6.36041	6.28333	6.28069	6.25185	6.40118	6.37351	6.37627	6.24542	6.35457	6.29121	6.61783	6.29176	6.36764	6.38122	6.35945	6.4105
RP4-813D12.2	3.67721	3.99273	3.46127	3.82367	4.05547	4.37514	3.57022	3.70323	3.51169	3.59055	4.0918	3.8218	3.97227	3.92122	3.90752	3.53647	3.55027	3.45159
SH2D1A	4.59363	4.58824	4.5705	4.47551	4.98129	4.80753	4.42216	4.8715	4.79989	4.48759	4.6889	4.41755	4.54866	4.94219	4.83963	4.4852	4.74175	4.26503
SH2D1B	3.66981	4.09568	4.03078	3.8678	4.31273	4.32331	3.85401	3.98472	3.95354	4.04736	3.89875	3.90767	4.1104	4.28719	4.06721	3.79028	4.16797	4.07409
ZC3HC1	5.63122	5.6144	5.66389	5.62676	5.57006	5.5928	5.77537	5.61852	5.50579	5.54332	5.82518	5.65384	5.57586	5.55853	5.5958	5.66968	5.49327	5.54095
RP11-465M18.1	4.78427	5.02649	4.5468	4.82764	4.9149	5.5679	4.73566	4.27	5.69032	4.67474	5.26061	4.77454	4.91615	5.36096	5.92354	4.25413	5.45822	5.60756
RP5-1044H5.1	7.72992	6.93202	7.73646	7.51421	6.87494	6.86953	6.04335	5.75328	7.72163	8.24729	7.15461	7.70158	8.10082	6.32002	7.94221	6.96448	8.268	6.94766
AGBL4-IT1	4.00847	4.38294	4.27241	4.21574	4.99353	4.75111	3.99765	4.3929	4.34413	3.84527	3.94842	4.98736	4.3864	4.57753	4.52463	4.04107	4.42444	4.56692
XXbac-BPG55C20.7	4.7424	4.96978	5.24294	5.26136	5.45716	5.37443	4.54486	5.04031	4.87438	4.7393	5.10411	5.28605	5.37947	5.03472	5.37327	5.03305	5.10009	5.32232
CDRT15	5.62023	5.11762	5.86071	5.59245	5.50696	5.51834	5.78141	5.79838	6.4097	5.96444	5.56365	5.71995	5.64257	5.88172	5.63852	5.96871	6.02196	5.89515
HIST1H1T	3.89619	3.73689	3.56145	3.59406	4.10804	3.97853	3.70235	3.93065	3.93336	4.14811	3.77448	3.8195	3.56286	4.03323	3.92365	4.06947	4.06949	4.48173
AC005013.5	4.99722	4.96363	5.37069	5.18387	5.13543	5.39813	4.72722	4.72456	4.97569	4.79757	4.91843	4.97291	4.6811	5.17017	5.11078	4.45831	5.31038	4.87941
BDP1	6.61632	6.5947	6.24127	6.52972	6.23445	6.19716	6.76373	6.52174	6.32533	6.66793	6.29347	6.22039	6.36939	6.09221	6.19976	7.25054	6.41154	6.36394
TOB1-AS1	5.81669	6.04754	6.1744	5.81498	6.48157	6.42631	6.04453	5.7259	6.78077	5.89771	6.3267	6.01792	6.02776	6.13852	6.14091	5.87502	6.18333	5.78862
MDP1	5.33451	5.64333	5.57589	5.45511	5.5242	5.45485	5.47251	5.41109	5.45425	5.45725	5.51725	5.43156	5.28429	5.39304	5.51729	5.36233	5.65169	5.43072
MB	4.30754	4.50332	4.71635	4.52006	4.78323	5.19545	4.40745	4.53182	4.79222	4.2649	4.53083	4.51847	4.59215	5.07477	4.98253	4.20001	4.73791	4.38764
DSE	5.28917	5.4078	5.41816	5.56556	5.5284	5.31092	5.48647	5.84628	5.27856	5.32909	5.42039	5.65825	5.4859	5.68346	5.60226	5.62743	5.49807	5.19201
AVPR1A	4.1918	4.34722	4.38139	4.36353	4.93282	4.78702	4.47963	4.27343	4.24871	4.24291	4.31084	4.57657	4.6168	5.37941	4.6309	3.9985	4.56245	4.04171
AVPR1B	4.88149	4.87497	5.07385	4.92077	5.24515	5.49779	5.09325	4.97735	5.17309	4.70751	5.30943	5.24036	5.12926	5.13629	5.97009	4.85691	5.01489	4.95166
HTR2C	4.26975	4.35439	4.45685	4.20437	5.15375	4.5689	4.10481	4.28336	4.65338	4.24915	4.46883	4.3522	4.35148	5.22433	4.556	4.12966	4.52353	4.52677
HTR2A	5.00093	5.20369	4.72009	4.59516	4.94097	5.15982	4.64353	4.44957	4.52333	4.28723	4.64294	4.43576	4.98494	5.00389	5.05155	4.37683	4.89555	4.58347
HIST1H1C	9.03475	9.78155	9.55867	9.11745	7.91574	7.22544	9.50076	9.81566	8.53869	10.5281	9.64175	9.85955	9.775	6.48178	9.19429	10.0551	9.05068	9.0907
HTR2B	5.70082	4.99866	5.33882	5.08607	5.80309	5.30907	5.72018	5.79911	6.14185	5.69014	6.34374	6.06182	5.40196	5.1242	6.04329	5.7055	5.81351	5.7397
HIST1H1D	4.74687	4.8549	5.78918	6.73228	5.19363	5.35897	6.04768	6.3276	4.72649	5.62084	6.13727	6.20289	6.50494	5.46854	5.61219	6.08387	4.45804	5.2729
HIST1H1E	12.4825	12.409	12.9571	12.4098	11.4903	11.0983	12.4572	12.6871	11.9261	14.1526	13.6506	13.7679	13.0366	10.1509	12.5604	14.5024	11.2491	11.8037
DSP	4.47936	4.54381	4.51449	4.43459	4.67433	4.62151	4.95341	4.98019	4.34334	4.24688	4.39984	4.56526	4.37837	4.89948	4.53818	5.05192	4.4608	4.38035
SNORD109A	7.93596	8.79087	10.7337	6.99045	10.2063	7.04978	6.21357	7.02865	7.96781	6.41586	8.50105	8.27519	10.2827	5.65205	8.11895	8.7388	10.0637	7.51493
SNORD109B	7.93596	8.79087	10.7337	6.99045	10.2063	7.04978	6.21357	7.02865	7.96781	6.41586	8.50105	8.27519	10.2827	5.65205	8.11895	8.7388	10.0637	7.51493
DST	10.9586	9.97432	8.3594	10.4548	7.47584	6.73017	8.94906	8.48015	8.20739	9.68011	8.45839	8.28838	8.77103	7.1612	8.23291	10.5844	8.79808	9.04632
RP1-269M15.3	3.65722	3.89757	4.22442	3.64945	3.9891	3.99688	3.80629	4.23436	4.95205	3.77207	4.01607	4.40543	4.91239	4.02594	4.139	4.02957	4.37382	4.39643
HIST1H3A	3.54312	3.70248	4.06781	4.01355	3.94445	4.05975	4.02315	4.66638	4.69458	6.25648	4.54027	4.42484	3.83302	3.91256	4.31225	5.15373	3.73456	4.47824
HIST1H3B	4.07713	4.39784	5.71631	4.77295	6.22615	5.33994	6.33448	6.20787	6.46549	8.13753	7.78224	4.47846	7.64266	5.15529	5.6647	7.92234	5.02936	6.812
HIST1H3C	3.97381	4.54321	4.61422	4.02518	4.77855	3.98461	4.78926	4.45623	5.06699	5.04917	7.15142	4.30424	4.20202	4.39138	3.65414	5.05875	4.31692	4.86949
HIST1H3D	5.31397	5.55597	5.87636	5.73637	6.08101	5.37097	6.19855	6.48735	6.59282	7.8789	6.78916	6.01443	6.44396	5.62859	5.74665	7.22561	6.04731	6.31544
LOC727710	4.85144	5.02444	4.86032	4.82446	5.31112	5.55331	5.01908	4.83993	5.10105	4.68814	4.95763	5.28387	5.03385	5.37094	5.48196	4.84473	5.52402	4.67919
DTL	4.4447	4.57604	5.01925	4.59536	4.9917	5.07487	5.10553	5.2886	5.59483	5.79791	5.16167	5.10497	5.07209	5.19486	5.04602	6.04847	5.07798	5.53528
HTR3D	4.5186	4.71187	4.67123	4.73892	5.39859	5.45	4.83851	4.5925	4.80549	4.48643	4.83041	4.86703	4.72878	4.78935	4.96713	4.42013	4.80137	4.76987
HTR3E	4.37302	4.52374	4.53057	4.65737	5.22748	5.20261	4.38347	4.26676	4.6845	4.32633	4.66047	4.76206	4.73204	5.01582	4.99006	4.19483	4.81326	4.86388
HTR3B	4.23638	4.40042	4.44097	4.24981	5.20379	4.86586	4.37541	4.39387	4.55565	4.35786	4.60815	4.31396	4.70976	4.52264	5.03876	4.16273	4.75503	4.56192
HTR3C	4.74568	5.09092	5.1599	5.04618	5.6383	5.57541	4.94918	5.02665	5.04607	4.71948	5.04298	5.06016	5.14577	5.49564	5.49611	4.6663	5.28714	5.3334
HTR3A	4.41592	4.41861	4.62514	4.4138	4.73385	4.62686	4.38947	4.31774	4.55657	4.30491	4.64294	4.51108	4.45096	4.6028	4.71065	4.3216	4.57229	4.50621
AKAP9	6.6642	6.66033	6.55741	6.50705	6.03938	5.89506	7.03246	6.79986	6.0633	6.60511	5.7392	6.02581	5.87076	6.02624	5.89025	7.23569	6.35709	6.49859
AKAP8	6.08709	5.94146	5.79177	5.83306	5.63801	5.8424	6.46345	6.14052	5.99913	6.67656	5.76083	5.58577	5.73804	5.86847	5.73038	6.34938	5.59415	5.59037
AKAP7	5.26753	5.33707	5.48837	5.44235	5.38116	5.66356	5.30481	5.14508	5.40769	5.37049	5.53092	5.18627	5.44359	5.30381	5.6098	5.59198	5.4539	5.9242
AKAP6	8.2203	7.78502	7.15105	7.69327	6.32588	6.04004	6.29411	6.03047	6.7729	7.69859	6.76152	6.3628	7.17435	5.33911	6.87711	6.89957	7.45329	7.84123
AKAP5	4.75906	4.45278	4.47672	4.47418	4.57271	4.49921	4.55976	4.83943	4.70238	4.60207	4.09597	4.57167	4.63938	4.65043	4.50865	4.6623	4.94694	4.33144
AKAP4	4.01316	4.12034	4.51377	4.20281	4.80445	4.87864	4.21707	4.27895	4.36059	4.01588	4.33221	4.40305	4.33979	4.5571	4.45276	3.91873	4.66081	4.24721
GAGE12J	5.34452	4.84386	5.12217	4.75445	5.09627	5.23577	5.04024	4.7973	6.31179	5.6087	5.03943	4.7623	4.36639	4.51811	4.79029	4.50685	5.42904	6.76703
LOC390251	4.42618	4.17451	4.61269	4.08717	4.22505	4.27323	4.13809	4.01311	4.20016	3.86009	4.3376	4.0399	4.1186	4.73689	5.16878	4.40895	4.58743	4.15176
GAGE12H	4.76407	4.44888	4.42049	4.35451	4.64133	5.05035	4.70832	4.41338	5.48842	4.52251	4.65971	4.72067	4.52646	4.78398	4.56492	4.19984	4.72531	5.16141
GAGE12I	5.19621	4.88926	5.12882	4.6834	5.31227	5.92913	4.96377	4.9429	6.07656	4.53173	4.9109	5.08634	4.72815	4.59823	5.24085	4.36981	5.34457	6.29963
GAGE12F	5.18427	4.78583	4.81713	4.76942	4.82137	5.05545	4.83871	4.7111	5.9277	5.23047	4.87176	4.59816	4.61145	4.84293	4.73393	4.3621	5.05736	6.75283
AC093627.12	5.31927	5.10565	5.42606	5.34036	5.65943	5.46305	5.18484	5.22534	5.30847	5.24627	5.34017	5.43281	5.14112	6.02878	5.51155	4.99313	5.82481	5.70428
AC093627.11	3.25315	3.74226	3.58886	3.39504	3.67156	3.8229	3.28648	3.44196	3.56094	3.35165	3.51005	3.37724	3.44195	3.41195	3.64207	3.41702	3.86621	3.46759
GAGE12E	5.00003	4.61184	4.67504	4.58661	4.9207	5.02487	4.88511	4.60924	5.7353	4.86623	4.80156	4.94115	4.80041	4.94842	4.69297	4.49489	5.04896	5.42581
LOC100506603	6.81384	6.70995	7.41545	6.97769	7.14987	6.62706	6.58067	6.57295	6.7929	7.18759	6.93837	6.62147	6.93056	6.61382	7.00998	6.70773	6.64857	5.69962
GPKOW	7.17889	6.95685	6.59197	6.81327	6.31673	6.3081	6.25892	6.16557	6.03033	6.2198	5.96309	5.9958	6.1681	6.01567	6.26506	6.52302	6.21501	6.55455
PEX12	5.74436	6.53705	5.8274	5.63735	5.96745	6.11929	5.90004	5.80292	5.96942	5.90045	5.90069	5.65901	5.41314	5.85872	5.59236	5.95023	5.80748	6.10138
PEX13	5.78422	6.02302	6.05573	5.94088	5.91925	5.8159	5.82036	5.93357	5.8891	5.92146	5.95338	5.89074	5.77804	5.77166	5.74292	6.139	6.32291	6.47087
PEX14	5.72757	5.7231	5.82234	5.75851	5.93897	5.72497	5.78815	5.7067	5.71986	5.69797	5.67474	5.73011	5.64704	5.66655	5.98955	5.74272	5.51848	5.67752
LOC100506606	4.36363	4.54767	4.36986	4.72446	4.89293	5.00953	4.53099	4.55175	5.09126	4.71149	5.27049	4.49825	4.54833	4.78883	4.75009	4.94813	4.79936	4.56422
PEX16	5.56848	5.57044	5.44035	5.45919	5.40419	5.4086	5.35647	5.31169	5.436	5.51211	5.2666	5.40275	5.55084	5.32282	5.52895	5.43645	5.44315	5.26488
RABGGTA	5.45833	5.38759	5.33529	5.44754	5.4051	5.29014	5.47001	5.43501	5.53747	5.41925	5.38498	5.37016	5.33796	5.38269	5.46152	5.37423	5.34232	5.35069
AKAP3	4.22491	4.21414	4.12448	4.10794	4.80252	5.09568	4.07504	3.96164	4.10358	4.0218	4.02156	4.46642	4.12892	4.86468	4.31375	3.99805	4.29211	4.40871
DUT	5.74115	5.95776	5.56488	5.68225	5.66598	5.50648	5.72292	5.85802	5.70038	6.06855	5.71931	5.64355	5.65669	5.56598	5.5208	6.12418	5.75911	5.68375
AKAP2	5.6811	5.68222	5.68281	5.82079	5.70233	5.69806	6.13395	5.98354	5.62885	5.91233	5.71487	5.79478	5.82394	5.87692	5.55839	6.92576	5.58331	5.47641
AKAP1	5.72649	5.81622	5.57181	5.55151	5.63415	5.45678	5.42903	5.49574	5.3898	5.409	5.68153	5.57178	5.71707	5.28067	5.68187	5.63194	5.52592	5.55476
RABGGTB	6.20873	6.4067	6.60628	6.58026	6.07913	5.58269	6.49083	6.29219	6.22466	6.36388	6.42664	6.41854	6.4155	5.96503	6.3815	7.15224	6.51497	6.72226
MIR3910-2	4.55301	5.18739	5.30505	5.73866	5.55258	6.32247	4.76121	5.15212	5.06595	4.75275	5.43182	5.11253	4.98817	5.4773	5.15838	4.87035	5.92263	5.70135
PEX10	5.0899	5.21266	5.23563	5.17412	5.1474	5.11095	5.21882	5.01647	5.36883	5.25488	5.15615	5.21776	5.00637	5.00735	5.10464	5.39577	5.18577	4.9874
MIR3910-1	6.4295	6.68586	6.67664	6.69815	7.08176	6.66461	6.69675	6.46153	6.68131	6.3014	6.66676	6.66578	6.67043	6.66315	6.66726	6.65545	6.67637	6.6978
PEX19	7.20486	7.53012	7.17868	7.49878	6.65037	6.66285	6.94355	6.86658	6.71203	6.96924	7.0365	7.02768	6.93397	6.54711	7.02731	8.16804	6.74304	7.84127
PC	6.45651	6.33322	5.91364	6.24751	5.73027	6.09229	5.62193	5.65561	5.60162	5.7847	5.56765	5.88258	5.7201	5.6769	5.89848	5.64655	5.76551	5.84174
LOC389273	4.31445	4.47811	4.26508	4.4462	4.83278	4.98241	4.0912	4.05621	4.44465	3.7512	4.40063	4.20653	4.69502	4.53535	4.6535	3.74302	5.11258	4.69663
HIST1H1A	5.59165	5.20275	5.27337	5.20121	5.06187	5.86302	5.13402	5.3371	6.48672	6.50807	5.79046	5.56599	5.45057	5.85784	5.31588	5.07617	5.40344	5.22179
HIST1H1B	4.5381	5.03548	5.19172	5.02263	5.19643	5.06291	5.05162	5.20076	5.23029	5.1252	6.38449	5.08072	5.04829	4.99631	5.05984	5.30553	5.06349	4.91096
IL2RG	5.20847	5.16142	5.3642	5.85393	5.47299	5.3953	5.36133	5.45592	5.33221	5.3665	5.08565	5.48836	5.10877	5.62635	5.31389	5.9169	5.27758	5.07593
PEX26	6.9002	6.74359	6.53231	6.49219	6.40565	6.59573	6.36784	6.37678	6.61681	6.66052	6.25067	6.51981	6.8307	6.16798	6.6466	6.72079	6.52202	6.09662
HTR5A	4.38684	4.79578	4.31867	4.23949	4.77425	4.68323	4.24821	4.40218	4.22659	4.00521	4.56184	4.58249	4.45034	4.76859	4.74531	4.14394	4.35388	4.11324
IL2RA	5.4433	5.68967	5.77117	5.8144	6.0473	6.15817	7.13384	6.80488	5.98788	5.59126	5.93941	6.15782	5.83575	6.22119	6.04408	8.12319	6.09206	5.57476
ACVRL1	5.19005	5.31094	5.37998	5.34993	5.26862	5.40033	5.54174	5.4156	5.42869	5.36795	5.43039	5.41301	5.35188	5.61	5.31794	5.17144	5.32123	5.2215
RP11-3K16.2	4.92247	4.67927	4.25476	4.71555	5.11181	4.62868	5.44131	5.24993	5.10601	4.8189	4.58976	4.68124	4.7101	5.35905	5.05549	4.44075	5.0558	5.36209
IL2RB	5.03887	5.05169	5.19163	5.15298	5.19494	5.1669	5.18737	5.29577	5.38326	5.07485	4.99529	5.12425	5.10395	5.07777	5.11901	5.11072	5.10485	5.13481
ANKRA2	5.29368	5.45434	5.24929	5.42849	5.25608	5.10787	5.38982	5.34712	5.31959	5.23329	5.40187	5.61904	5.28188	5.06787	5.1842	5.56287	5.36625	5.34688
MIR320C1	6.86554	7.18286	7.17399	7.15354	7.15728	8.41686	7.18706	7.12556	7.96929	6.88434	7.40253	7.92575	7.16814	7.5217	8.05218	7.12928	7.17303	7.12728
MIR320C2	4.46928	5.41008	5.29052	5.68628	6.97252	7.40773	5.01562	5.06086	5.58186	4.84086	6.33793	6.15222	5.77402	6.92328	6.91486	4.40483	6.0705	4.80644
MIR320B2	4.36527	4.48201	4.34538	4.38357	6.04923	6.3414	4.43448	4.48177	4.5662	4.16238	5.3918	4.77844	5.49768	5.37401	5.2683	3.82559	4.64933	4.51259
PABPC4L	4.86856	5.14235	5.52099	4.98607	5.65674	5.32064	5.08766	5.49722	5.2811	4.90834	5.26227	4.9579	5.41503	5.21341	5.21521	4.77293	5.86796	5.69182
IL36A	4.72844	4.71424	4.59314	4.45318	4.92007	4.71362	4.80668	4.54995	4.61992	4.49225	4.67835	4.60832	4.73194	4.78337	4.92469	4.3839	5.27386	4.95933
IL36B	4.62841	4.25909	4.55526	4.36969	5.15209	5.06394	4.5616	4.38823	4.67957	4.21477	4.7792	4.80791	4.57004	4.72423	5.07796	4.05262	4.47824	4.47079
SNORD105B	19.0599	19.9151	19.9107	19.2751	19.894	19.8935	18.0494	19.9193	19.9109	18.365	19.8993	19.9005	19.9026	19.8913	19.8965	19.9264	19.9053	17.6482
IL36G	4.53165	4.5258	4.58363	4.59042	4.70429	4.75181	4.61085	4.61795	4.46967	4.61421	4.77468	4.68654	4.59259	4.65494	4.71309	4.31057	5.24811	4.65403
IL21-AS1	4.07401	3.92016	4.22903	4.07172	4.3614	4.64523	3.961	3.90897	4.31881	3.95063	4.07087	4.33944	4.21495	4.15533	4.12459	3.61654	4.31284	4.42098
PIGBOS1	5.34752	5.47958	5.07526	5.56286	5.83194	5.1532	5.35573	5.46295	5.39888	5.37741	5.19535	5.37807	5.0764	5.26835	5.58589	5.75469	5.53792	5.23106
DMD-AS2	5.19069	6.22478	6.08052	6.34501	5.15892	5.39321	6.20149	6.19999	7.01773	6.60079	6.05411	5.66313	6.22719	5.92651	6.41594	5.37488	6.98475	6.02452
DMD-AS3	5.53014	5.27781	5.65928	5.54414	6.87288	6.80983	5.84723	5.6889	7.14111	5.56875	6.58447	6.65565	5.66837	6.30992	7.05199	4.96701	6.48508	5.66268
BTN2A3P	5.10417	4.98716	5.19157	5.22681	5.01448	5.64735	5.23244	5.18383	5.42524	5.1649	5.39901	5.46019	5.2589	5.12961	5.56961	4.95048	5.12437	5.38446
MIR320B1	5.12094	4.9467	5.23627	5.09129	7.06285	7.23837	5.17663	4.54629	5.47268	5.17798	5.71667	6.06205	5.64487	6.87143	7.17385	4.93057	6.69928	5.57209
MDS2	4.77327	4.85329	4.97262	4.82058	5.04769	5.53751	4.8912	4.82405	4.9156	4.80422	4.92352	4.90076	4.93643	4.91319	4.94177	4.77482	4.96981	4.93174
GAGE12B	4.90926	4.65888	4.63851	4.50114	4.81702	5.36808	4.90484	4.59697	5.76766	4.49843	4.78309	4.90803	4.70224	4.92338	4.86687	4.38883	4.94646	5.39727
DXO	5.54622	5.56642	5.62333	5.47197	5.67915	5.7074	5.65206	5.65962	5.9261	5.67908	5.984	5.58624	5.83624	5.58016	6.07933	5.55546	5.48146	5.44219
GAGE12C	4.923	4.56908	4.60346	4.4772	4.77285	5.17852	4.83111	4.53702	5.61111	4.64589	4.81117	4.8353	4.64332	4.86875	4.62566	4.29722	4.95346	5.28125
FLJ46284	4.97447	4.9618	4.94034	4.94691	5.7478	5.59117	5.06652	5.04798	5.34904	4.63104	5.1197	5.04732	5.1339	5.28102	5.06838	4.68002	5.54186	5.07116
RP11-165J3.6	3.77787	4.11298	4.44061	4.0909	4.09086	4.36945	4.13274	4.15305	4.6484	3.9884	4.22843	4.93758	3.9999	4.64854	4.98553	3.70599	4.35876	4.12245
RP11-165J3.5	4.25883	4.25915	5.09726	4.40147	4.5569	4.76267	4.32208	4.34175	4.34347	4.26998	5.00476	4.58701	4.34358	4.47079	4.39093	3.99296	4.65674	4.07831
SWI5	5.61807	5.81645	5.89837	5.71217	5.96439	5.99847	5.88027	5.81558	5.8541	5.81919	5.92922	6.08502	5.84707	5.90339	6.03585	5.7751	5.88899	5.75376
RGS9BP	3.48941	3.50408	3.30562	3.27376	3.60959	3.6432	3.45674	3.55887	3.6031	3.36992	3.36863	3.23103	3.51799	3.96211	3.48579	3.29701	3.51709	3.33687
HIST1H4B	3.80099	3.96644	3.99196	4.18564	4.23175	3.77564	4.10599	5.00019	3.76233	4.18437	5.16257	4.20856	4.42328	3.9455	4.1304	4.14222	4.38841	3.86596
HIST1H4C	7.08231	7.82506	7.52336	6.46346	7.41597	6.86847	7.02713	7.01592	7.45059	8.23967	7.32444	7.36246	7.48432	6.30634	6.75242	7.93269	7.53504	9.0794
HIST1H4D	8.24301	9.23774	6.57826	7.40263	6.82207	7.21934	8.50952	9.11298	8.46739	9.1252	11.3939	8.1613	7.94633	7.75118	8.23313	8.52627	6.54015	6.35058
SI	4.29292	4.43768	4.55007	4.31502	4.89617	4.79934	4.41235	4.3734	4.65786	4.38225	4.60295	4.61092	4.63218	4.83988	4.73658	4.0702	4.7661	4.48602
HIST1H4E	9.45728	10.7198	10.6206	9.93039	9.65901	8.75839	9.60195	9.99631	9.62313	11.0582	9.82787	9.98731	10.3466	9.22346	10.0572	10.545	9.829	10.0805
DYM	7.3046	6.81292	7.06482	7.24113	6.12181	6.36651	6.99138	7.31427	7.03141	7.47472	6.81379	6.73892	6.85201	6.62131	6.674	7.71801	6.81478	8.29199
ELMO1	7.04424	6.62534	6.57912	7.48845	6.47425	6.25293	6.17424	6.20028	6.22029	7.26395	5.64765	6.49385	6.89932	6.31211	6.31785	6.91568	6.44843	6.38872
HIATL1	7.11863	6.87143	6.68184	7.22062	6.45476	6.19487	6.91733	7.63048	7.48209	7.6394	6.7452	6.98784	7.00306	6.39075	6.48652	7.81946	6.92151	7.04768
ELMO2	6.97322	6.78579	6.58789	6.69874	5.72648	6.08344	6.34503	6.43569	6.09636	6.86914	6.33377	6.27495	6.31401	5.9261	6.01785	6.66889	6.077	6.65736
HIATL2	7.03441	7.00863	6.95938	7.03695	6.99466	7.01875	6.90203	7.02437	7.20692	7.03219	6.98832	7.02406	7.0955	6.83247	7.04202	7.03219	7.04804	6.79363
HIST1H4A	5.75519	5.91714	6.45279	5.81322	7.3696	6.83482	6.27217	5.84884	6.88263	7.58579	6.8052	6.35965	6.80116	6.15147	6.66641	7.0069	6.4511	6.51327
ELMO3	4.44208	4.54456	4.52613	4.56426	4.57538	4.70657	4.45386	4.53358	4.56416	4.41884	4.61025	4.48374	4.57703	4.59075	4.6464	4.50187	4.53163	4.35109
HIST1H3I	6.20317	6.809	8.6667	8.05616	8.12897	7.21455	8.64488	9.65518	9.37348	11.7039	10.8809	8.39132	9.21736	7.75165	6.96063	8.77906	7.17882	8.81502
HIST1H3J	3.70154	4.64319	3.90745	4.36264	4.32135	4.26194	5.25682	5.28825	5.60967	7.11219	5.79363	4.65618	4.93501	4.15377	4.23725	5.47792	4.21867	5.42005
HIST1H3E	4.92333	4.90045	5.26471	5.74747	5.07104	5.00289	5.13874	5.79025	4.41064	5.02719	4.73174	5.03787	4.88239	4.8941	5.02102	4.96741	4.80721	5.24284
HIST1H3F	4.78018	4.74485	5.81268	4.89067	4.8938	5.3271	5.96941	6.09533	5.65971	6.80205	8.60886	5.5207	5.53227	4.99719	5.05437	6.48422	5.03683	4.6268
HIST1H3G	4.24578	4.52974	4.1707	4.22561	4.8749	4.75665	4.53147	4.54716	4.29181	4.15756	5.7618	5.12324	4.69466	5.7084	4.65991	4.40612	4.74721	4.89827
HIST1H3H	3.72103	4.23111	4.65159	3.8551	4.5051	5.1356	4.48477	4.89164	4.55815	4.9164	4.79823	4.12136	4.79738	4.58675	4.10561	5.07994	4.41828	4.60545
RACGAP1	5.76581	5.6205	5.70983	5.32452	5.63328	5.40474	5.90102	5.76791	6.39314	7.56645	5.78651	5.34367	5.54878	5.40362	5.60603	6.93393	5.63513	6.29308
AP000233.4	4.04214	4.25281	4.11294	3.80789	3.96256	5.12953	3.90077	4.08467	3.8895	4.14099	4.56317	4.38866	4.03531	4.30756	4.39732	4.11887	4.74931	4.68713
MEIS3P2	5.12548	5.70582	5.57242	5.71076	5.8488	6.22724	5.73781	5.84163	5.52999	5.79934	5.9582	5.62923	5.53045	5.84438	5.86692	5.6208	5.87984	5.36742
TNFAIP8L3	4.65162	4.87734	5.0316	5.26386	4.85576	5.33348	4.7487	4.63068	4.5091	4.74097	4.72535	5.07097	4.88123	4.81905	5.0719	4.67744	4.86116	4.87785
RP5-1024N4.2	5.37986	5.57219	6.06238	5.65469	5.99728	5.7696	5.33558	5.62889	5.58486	5.72727	6.03871	6.04983	5.39584	6.05486	5.6195	5.52522	5.69332	5.86121
FTH1P4	10.9905	11.1651	10.0666	11.9777	8.01334	8.22733	12.0671	11.3242	9.37456	10.9076	10.5992	11.6656	11.2163	10.5508	9.60463	10.9714	10.0601	10.4654
AP000233.3	3.34885	4.25666	4.22544	3.94639	4.61106	5.72442	4.38903	4.44505	4.32681	3.928	4.19	4.62995	4.29465	5.36351	5.30087	3.86913	4.9526	4.36259
TF	10.3981	8.50164	6.94897	9.33383	6.08174	6.37081	6.52898	5.69656	6.13666	8.67423	5.79162	6.76743	9.02669	5.96767	6.43925	5.92564	7.07822	7.75135
AP000233.2	6.22169	6.23379	6.74813	6.00315	6.23059	6.81715	6.26236	6.28387	6.5347	6.08582	6.05689	6.25499	6.33987	6.18068	6.22115	6.23603	6.26587	5.99232
TG	4.55377	4.62606	4.70055	4.48278	4.99743	5.08196	4.59441	4.59592	4.82001	4.52212	4.78077	4.66451	4.62941	4.9395	4.92638	4.40056	4.74811	4.81987
TH	4.60094	4.60227	4.71111	4.54375	4.82884	4.94198	4.60986	4.61876	4.68471	4.54814	4.76814	4.70915	4.71431	4.73182	4.75021	4.60379	4.82667	4.57526
MIR320D1	4.39789	4.93835	4.87002	4.37197	5.70696	5.90793	4.03918	3.6991	5.09668	3.83175	5.83329	4.96723	4.81068	5.1795	5.30566	4.22529	5.7249	4.48901
MIR320D2	4.94751	4.43811	4.98151	4.50987	6.5201	4.94498	4.64416	4.56133	5.1852	4.3426	4.44035	4.89601	4.71865	4.91973	5.8651	4.69091	5.72354	5.05398
MEIS3P1	5.94315	6.09713	5.48841	5.8114	5.30168	5.6651	7.04071	8.28836	5.87397	6.29215	6.57475	5.90153	5.57452	5.66242	4.92635	5.19012	5.92194	4.66052
TNFAIP8L2	6.81121	7.02444	7.09016	7.18482	6.99198	6.7293	6.93974	7.00603	6.78372	7.35191	6.9855	7.01587	6.47126	6.01832	6.67363	6.92561	6.4196	6.30088
HSD17B1P1	5.04259	5.60278	5.80804	5.58094	5.48703	5.33788	5.59418	5.29998	5.65052	5.59535	5.48495	4.96441	5.67114	5.33522	6.54121	5.57731	5.89397	5.76863
TNFAIP8L1	4.6596	4.89798	4.89155	4.75724	5.11827	5.1004	5.04779	4.81479	4.73473	4.68202	5.14507	4.98923	4.81768	4.8532	4.76411	4.81755	4.83948	4.57736
HIST1H4J	5.73309	6.55459	6.72385	6.11502	6.77557	6.0542	5.98694	6.42034	6.2818	8.3516	6.87109	6.54477	6.83862	5.38273	5.31331	6.76791	5.86875	5.60115
HIST1H4K	6.66438	7.54938	7.11584	6.56528	6.25352	5.62535	6.18772	7.90624	7.24744	9.36332	8.22376	7.51741	7.85878	5.67971	5.34842	8.4418	6.43938	6.90172
HIST1H4L	5.27659	5.44252	5.50016	4.90122	5.80499	5.57441	5.68948	6.21934	5.73762	6.27412	6.76161	5.80954	5.49578	5.59622	5.25045	5.22124	5.20511	4.91536
HIST1H4F	5.57176	5.31216	5.74978	6.20159	5.75464	6.25833	6.00091	6.01517	6.05688	6.14798	7.5249	6.89865	6.41262	5.71635	5.50518	6.07329	5.3407	5.2453
HIST1H4G	3.81448	4.01363	3.94013	4.02188	4.63925	4.30458	3.94825	3.81549	3.97141	4.10242	4.26989	4.37123	3.5694	4.50634	3.74447	3.56719	4.181	3.81773
HIST1H4H	5.31193	5.52189	5.59032	5.60966	4.92317	4.48722	6.77477	7.36436	5.46571	6.8316	5.68281	6.55832	6.34075	5.32634	4.15063	6.25751	5.2394	6.24199
LOC100506634	7.2094	7.09247	7.49531	6.97602	5.9351	6.15634	7.56212	7.31159	7.89852	7.97002	7.31846	7.03956	7.24509	6.69321	6.78506	6.96405	6.55977	7.13044
HIST1H4I	3.78248	3.8844	4.25985	3.83156	4.39803	3.77368	3.99419	3.88252	4.22072	3.77296	4.28205	4.01007	4.17902	4.26671	4.79245	4.01322	4.24543	3.80845
FTH1P3	10.4334	10.2227	9.63651	10.8849	9.23556	9.58065	11.0294	10.1664	8.69375	10.2123	8.84903	10.8121	10.148	9.38469	8.49446	10.4449	9.09392	9.7434
RP11-545D19.1	6.08746	6.28701	6.3011	6.09237	6.64429	6.25879	6.02274	5.89531	6.77479	6.091	6.36354	6.4164	6.62493	5.70199	6.98557	5.82211	6.82872	6.17058
AP000473.5	5.99495	5.79022	5.33659	5.05432	5.40018	5.38917	4.90754	5.23919	5.17722	4.93994	6.27351	4.91104	5.78522	6.34686	5.37248	5.78114	4.9169	4.77174
TBX10	4.47852	4.67713	4.87484	4.46162	4.48652	4.59724	4.46496	4.51329	4.81991	4.39574	4.47565	4.63504	4.57401	4.57464	4.48109	4.46526	4.65856	4.70574
AP000473.6	5.1163	5.09509	5.0871	4.89133	5.90475	5.08993	5.1881	5.09921	5.33079	5.10069	5.09727	4.94948	5.08124	5.07214	5.07737	4.59226	5.08526	4.85522
LOC100506674	5.3112	5.44849	5.68877	5.44405	5.93541	5.8884	5.63147	5.57741	5.94461	5.07735	5.73945	5.87368	5.24221	5.73858	5.91219	5.76996	5.90435	5.99646
RNU6-417P	4.96079	5.94683	5.99119	5.46373	5.53686	5.26833	4.58548	5.0977	6.41427	5.12586	6.8735	6.56517	6.35137	6.41695	5.40953	4.9531	5.66987	4.20682
LOC100506675	4.09087	4.08444	4.20064	3.79583	4.65382	5.01022	3.88136	3.94316	4.06039	3.85841	4.104	3.74063	4.25902	4.3942	4.59046	3.61065	4.14785	4.26088
RP11-543A18.1	4.04603	4.03703	4.02463	4.08758	5.11947	4.47622	3.90204	4.26577	4.80469	4.0101	4.0385	4.29017	3.99356	4.39558	4.40268	3.86563	4.0797	4.53451
THUMPD3-AS1	6.312	6.18438	6.38339	6.3347	6.21333	6.23298	6.42714	6.28472	7.42239	6.67725	6.80928	6.33019	6.50824	6.17759	6.42909	6.58568	6.38476	6.47529
AC104623.2	4.89796	5.07183	5.02633	4.97408	6.35393	5.49175	5.07983	4.73526	5.3012	4.51877	5.38072	5.22589	5.0276	5.40519	5.59684	4.89342	5.66453	5.22367
ECT2L	4.42874	4.70969	4.80637	4.55132	4.89927	4.80753	4.48989	4.40647	4.60359	4.41908	4.82207	4.83215	4.63726	5.00123	4.91061	4.28733	4.80887	4.50902
LOC100506664	4.83614	5.29551	5.14861	5.24271	5.55694	5.51679	4.96282	4.76452	5.15329	4.60957	5.27682	5.16432	4.95416	5.47041	5.7542	4.36175	5.94454	5.05427
RNU6-416P	6.41983	6.79727	7.79402	6.8478	8.13917	6.35203	6.36058	6.23211	7.22872	6.66979	7.54557	7.46372	6.98787	7.10823	6.42413	5.56041	7.31271	5.70989
G2E3	5.30503	5.55184	5.30229	5.29469	5.00256	5.38102	5.46189	5.65378	5.40629	6.02933	5.15739	5.11522	5.1917	5.52989	5.30958	5.30905	5.39924	5.69128
CHMP5	8.48157	7.97594	7.50427	8.39441	6.81357	6.43133	7.75268	7.56864	6.96823	8.64705	6.20169	7.04928	6.71147	6.18219	6.02024	8.95958	6.9053	8.00935
CHMP6	5.96695	6.16308	5.89839	6.084	5.79865	5.55625	5.80263	6.01607	5.67498	6.21612	5.72531	5.79333	5.70983	5.68726	5.70202	5.99599	5.60305	5.64768
CHMP3	6.89548	7.17382	6.61526	6.86581	6.38871	6.15715	6.90677	7.21617	6.86739	6.87113	6.60591	6.76706	6.56412	6.47951	5.80305	7.22652	6.74451	6.97991
SLC32A1	4.21115	4.02961	4.31197	3.90158	3.90337	4.46403	4.12993	4.10747	4.07193	3.95461	4.18425	4.04969	4.3201	3.85714	4.17647	3.89427	4.30666	3.87291
LOC100506655	6.1556	6.38	6.99857	6.08238	7.45859	8.14411	6.40788	5.90657	6.78756	6.22045	7.31213	7.18997	7.09863	7.24142	7.79066	6.2841	7.17555	6.20729
CHMP7	5.30556	5.37735	5.12249	5.30556	5.28483	5.26979	5.30556	5.29774	5.28677	5.42246	5.3133	5.27459	5.26954	5.22192	5.27503	5.45815	5.27874	5.30553
NAV2-IT1	4.77247	5.95808	5.36562	5.0339	5.0178	4.94402	4.48472	4.78067	4.69602	5.15002	5.17102	4.74126	4.81323	4.94513	5.07639	4.94846	5.17946	4.27379
SGK223	6.45564	6.47514	6.20319	6.55542	6.23397	6.19423	6.85833	6.58633	5.84008	5.98462	6.70132	6.28917	6.14391	6.40148	6.55553	6.24435	6.14571	6.10562
AC069513.4	3.47138	3.5117	3.7142	3.64649	4.02905	3.84296	3.6706	3.65409	4.03472	3.44986	3.79466	3.74583	3.84897	3.66955	3.68589	3.58042	3.76625	3.71981
LOC101927708	5.68948	5.61242	5.92289	5.83669	5.62655	6.14975	5.47375	5.40565	5.47881	5.42574	5.89874	5.79397	5.69529	5.73507	6.20739	5.3248	6.10302	5.84079
LOC101927702	4.69275	4.21391	5.18318	4.50157	4.69762	4.91926	4.46159	4.81094	4.61695	4.3566	4.77449	4.58771	4.25912	4.48796	5.0456	4.33056	4.68473	4.66637
RNU6-419P	19.813	19.7861	19.7929	19.6286	19.8919	19.7795	18.8448	19.6749	19.7976	19.813	19.8993	19.9005	19.7962	19.7794	19.827	18.7027	19.7912	17.1091
LOC101927700	3.98385	4.10802	4.20074	4.04428	4.74065	4.74546	4.20066	4.15356	4.22615	4.00116	4.28321	4.47813	4.2259	4.45353	4.49667	3.75076	4.72446	4.08205
LOC100506691	4.03858	4.44655	4.44179	4.10928	4.52457	4.46586	4.21875	3.97876	4.48059	4.11761	4.45068	4.22518	4.30255	4.21679	4.31295	3.97684	4.4226	4.18232
CLASP2	8.17287	8.14969	7.51007	8.25581	6.41932	6.27022	6.81471	6.56575	7.16704	8.5121	6.69949	6.44224	7.47487	6.24812	7.23273	8.4744	7.97798	8.87256
SNORD103A	5.28842	6.23024	8.48571	6.87979	8.9898	6.55809	4.32319	6.46794	7.09192	7.44967	8.72853	8.84163	9.97124	7.10789	7.73169	6.45167	6.69468	4.76116
SNORD103B	5.28842	6.23024	8.48571	6.87979	8.9898	6.55809	4.32319	6.46794	7.09192	7.44967	8.72853	8.84163	9.97124	7.10789	7.73169	6.45167	6.69468	4.76116
CLASP1	7.6404	7.28382	7.18618	7.22873	6.51745	6.28336	7.30741	7.36069	7.16606	7.79116	7.12993	6.88475	6.94753	6.43538	6.96925	8.30689	7.09728	8.60955
LOC100506688	6.1085	5.47643	6.44122	5.5688	6.44448	6.10575	5.66231	5.76912	6.98792	5.71089	6.1369	5.73291	6.19688	6.13334	6.23891	5.82964	7.33274	7.12742
LOC101927710	5.12205	4.93328	4.79876	4.17964	4.84861	5.1542	4.20388	4.42317	4.70746	4.63977	4.30255	4.51815	4.45342	4.59634	4.39872	4.60803	4.38472	4.5592
IGFBPL1	4.67864	4.71171	5.58958	4.80858	5.3796	4.92137	4.57056	4.61162	6.19034	6.9446	5.02644	4.94827	5.13802	4.98502	5.37981	5.15732	5.30886	4.79611
RP11-442N1.1	4.43367	4.70603	4.63904	4.66465	5.91024	4.83786	4.57245	4.44983	4.72673	4.58935	5.03633	4.77249	4.37362	4.71256	4.92552	4.51684	5.35694	5.29843
TBX22	4.09956	4.17901	4.12165	4.1093	4.46092	4.43756	3.86604	4.18483	4.39138	4.16355	4.30549	4.3352	4.09831	4.41579	4.47012	3.92911	4.6856	4.32923
TBX21	4.19021	4.67627	4.41087	4.48665	4.61899	4.6818	4.2227	4.50698	4.45828	4.46368	4.50268	4.49338	4.49787	5.07266	4.73263	4.34952	4.61824	4.46764
TBX20	4.81635	4.99792	5.2023	5.03789	5.36589	5.79289	4.92769	4.99311	5.43432	5.28877	4.88574	5.11885	5.13371	5.11958	5.55155	4.87386	5.35379	5.1565
LOC101927719	5.59432	5.24357	6.02505	5.53569	6.37813	6.71143	6.13086	6.65353	6.64204	5.50059	5.91248	5.9619	5.40432	5.55587	6.45463	5.62997	6.05088	5.15637
XG	4.0861	4.26182	4.52028	4.33435	4.59206	4.51791	4.27757	4.50468	4.39635	4.10104	4.3746	4.38495	4.3552	5.54414	4.43724	3.88953	4.39149	4.23035
XK	4.42906	4.38811	4.40636	4.39869	4.45148	4.48581	4.39295	4.26366	4.57004	4.46484	4.35761	4.28656	4.43769	4.48611	4.49557	4.42763	4.81777	4.40772
RNU6-418P	5.23114	6.26183	6.74513	5.13956	6.53227	6.99895	5.94591	6.30796	6.05113	5.44958	7.07766	6.84507	6.82194	6.20916	6.05242	5.42266	6.00859	6.53309
CTD-2544H17.1	4.41626	4.45299	5.18757	4.83822	5.20872	4.57307	4.10087	4.43551	4.70298	4.40469	5.66294	4.70509	4.56304	5.43186	4.8816	5.04782	4.96022	4.76368
RP11-148B6.2	4.68353	3.88445	4.36976	3.98307	4.79088	4.00315	4.11564	3.84967	4.45174	4.05428	4.2393	4.46085	4.40963	3.61502	4.34344	3.83683	5.01879	4.87383
LOC100506682	4.32071	4.67568	4.47828	4.19987	5.04668	4.73032	4.8167	4.54045	4.827	4.47701	4.6117	5.26311	4.43288	4.80857	4.81296	3.97178	4.39679	5.11863
MNX1-AS2	3.88975	4.16644	4.0064	4.09554	4.12699	4.02303	4.05736	4.01443	4.07218	3.79595	3.86246	3.89088	3.88673	3.96198	4.45579	3.93275	4.22695	4.10342
LOC150776	6.15515	6.30145	6.08767	6.22878	6.07847	6.05607	6.27116	6.26547	6.11499	6.18901	6.23342	6.19084	6.4584	6.1959	6.19222	6.14767	6.05281	5.79677
MNX1-AS1	3.15138	3.18406	3.15892	3.16775	3.17529	3.30263	3.26154	3.05578	3.09484	3.25444	3.14776	3.2479	3.05841	3.33217	3.14542	3.05442	3.18014	3.13332
LOC101927721	4.14264	3.97638	3.85958	4.06266	4.80791	4.96496	4.10848	4.20189	3.90754	4.21705	4.25436	3.94464	4.21567	4.60511	4.1924	3.88719	4.03689	4.44406
LOC100506679	4.07235	4.62539	5.12131	4.6644	5.10509	5.28481	4.60005	4.79558	4.6043	4.47624	4.98161	4.83788	4.76617	5.0942	5.62043	4.46932	4.57562	4.63598
TBX19	4.13431	4.30606	4.53581	4.57006	4.79647	5.0377	4.27434	4.52167	4.52151	4.34318	4.3744	4.7143	4.64909	4.7227	4.61097	4.31942	4.5766	4.56844
TBX18	4.82932	4.76653	5.00832	4.75489	5.00099	4.83603	4.92119	5.18957	4.79022	4.72342	4.80811	5.03887	5.02189	5.10126	4.8795	4.7437	4.93246	4.61576
TBX15	5.13013	5.32022	5.17863	5.03909	5.62167	5.60445	5.31298	6.05359	5.39936	5.34258	5.45633	5.35984	5.2744	6.16543	5.34428	5.4676	5.24951	5.03982
LOC101927722	4.26018	4.52584	4.55715	4.54134	5.5521	4.94309	4.39767	4.37865	4.51384	4.2592	4.75454	4.48494	4.63902	4.96153	5.26662	4.14145	4.93763	4.48821
CTD-2168K21.1	4.15452	3.79455	3.85275	3.9023	4.19851	5.58462	3.53315	3.98148	3.78767	3.8123	3.48073	3.82219	3.79467	4.0113	3.99422	3.72015	3.69046	3.96906
LOC101927723	3.83512	4.00155	3.92265	4.03827	3.9996	4.24838	3.85476	3.76564	4.03102	3.462	3.89003	3.85425	4.18642	4.63114	4.17187	3.61468	4.51126	3.82116
LOC101927729	5.82252	6.18236	6.02039	6.22597	5.82238	7.08255	6.0641	6.04197	6.06964	5.80405	6.35451	6.1166	6.07323	6.41248	6.59095	5.59937	6.06548	6.00836
RNU6-413P	8.197	9.16769	9.38238	8.67013	10.1075	10.2147	8.80183	9.05631	9.2619	8.17664	10.1329	9.70667	9.31168	9.88988	9.34248	8.01526	9.52358	8.07854
RNU6-679P	5.28599	6.42641	5.47499	5.64239	6.06942	6.08589	5.16744	5.39226	5.53431	5.09793	5.68949	5.91948	5.58303	6.84488	5.41479	4.65385	6.02365	5.44741
LOC389247	5.04846	5.10126	5.00975	5.09646	5.92879	5.25605	5.09325	5.20122	5.66441	5.25795	4.69618	4.85583	4.71758	4.91959	5.14719	4.53579	5.45109	4.68349
RNU6-412P	5.01989	5.24545	5.58383	4.77725	4.66882	4.43278	5.14347	4.93544	5.56331	4.80522	6.12476	4.96037	4.98499	5.46193	5.2447	4.85471	4.96934	5.39845
LOC101927730	5.89265	5.74011	5.74966	5.65231	5.61453	5.71824	6.2619	5.79026	5.55766	5.68052	5.14037	5.56912	5.44122	5.68885	5.69006	5.86657	5.45239	5.40257
RAVER2	5.92502	6.16776	6.67269	6.29672	5.5423	6.06037	5.46478	5.59388	5.9388	5.66211	5.95988	6.03836	5.59591	5.70609	5.946	5.53195	5.80631	6.01912
IGF2R	7.03258	6.88233	6.34596	7.26513	5.86136	5.94188	6.98509	7.17721	6.27223	7.36493	6.52906	7.08857	6.68915	6.62547	6.19369	8.09994	6.11241	6.96612
RAVER1	6.44029	6.51975	6.45645	6.39422	6.45392	6.29768	6.47319	6.49827	6.4514	6.44384	6.51592	6.62765	6.52201	6.08882	6.41972	6.86268	6.22658	6.41505
GRID2IP	4.67468	4.77027	4.62965	4.66728	4.79814	4.90428	4.65029	4.6648	4.85732	4.67415	4.70783	4.69378	4.69866	4.67991	4.86531	4.55753	4.69794	4.60318
TBCCD1	5.82045	5.7503	5.74213	5.88416	5.86981	5.45273	5.83681	5.89887	5.78423	6.31706	5.9564	5.64813	5.81607	5.86017	5.81167	5.76636	5.70467	5.57598
LOC101927735	4.52479	4.76086	4.95383	4.73942	5.07686	5.77252	4.77313	4.93422	5.27055	4.6537	4.93344	5.18229	4.95702	4.78349	5.11257	4.75816	5.12575	5.44175
DKC1	6.05581	6.15955	6.14548	6.01568	5.70965	5.57902	6.14824	6.32715	6.06089	6.50787	6.00208	5.90514	6.04752	5.82269	5.96612	6.60776	5.98494	6.14075
AFG3L2	6.6907	6.3259	6.14181	6.5053	6.33556	6.39746	7.07558	6.77128	6.52227	6.92592	6.70555	6.65599	6.47487	6.42282	6.21058	7.128	6.52547	6.66017
LOC101927734	3.98139	4.11564	3.9245	4.11271	4.25645	4.42468	3.8969	3.92463	3.91497	4.01425	4.17444	4.11333	4.06554	4.22432	4.62403	3.8797	4.08674	4.27721
RNU6-678P	5.72585	5.8235	5.81463	5.75917	5.96453	5.8019	5.83544	5.40833	5.94848	5.83544	5.91854	6.07376	5.80877	6.21039	6.23846	5.2499	5.81367	5.44759
LOC101927738	4.77275	4.6619	4.43767	4.44568	4.46	4.266	4.86836	4.60755	5.41029	4.89151	4.61761	4.1592	4.67073	4.87464	4.75567	4.3095	5.17848	5.44674
RNU6-411P	7.33423	6.8246	7.31341	7.31176	7.67677	7.27516	7.21624	6.73016	7.36549	7.38726	7.21082	6.97929	7.30756	7.29846	8.35023	6.49296	7.93089	8.26443
ANGEL2	5.8818	6.09058	5.67155	5.59847	5.38191	5.03853	5.69135	5.88086	5.74969	6.16771	5.81505	5.58369	5.64704	5.59978	5.69285	6.22606	5.58824	6.03552
ANGEL1	6.43449	6.99951	6.36377	6.54085	6.22952	6.13938	6.31884	6.28644	6.32714	6.32374	6.39286	6.29151	6.16223	5.9849	6.4994	6.31252	6.04441	5.76467
LOC101927740	4.87692	5.04378	5.04836	5.02754	5.10067	5.33586	5.11068	4.99723	5.20448	4.72226	5.03702	5.0785	5.07628	5.29216	5.33513	4.94104	5.0474	4.99869
IGF1R	5.8743	5.61866	5.62752	5.60256	5.84173	5.86475	5.17397	5.31874	5.58142	5.58419	5.70669	5.66616	5.67953	6.51403	5.98732	6.31071	6.10059	6.31249
LOC100132354	4.48708	4.16744	4.42941	4.42321	5.39293	5.3923	4.56295	4.3834	5.07442	3.96124	4.63495	4.5724	4.57705	5.10093	4.90088	4.00982	4.69826	4.7422
LOC100132356	5.49422	5.30759	5.30098	5.07753	5.32033	5.75041	5.43177	5.34506	5.04599	5.20699	5.77233	5.30921	5.51769	5.75435	5.75042	5.54664	5.5564	5.05946
RP11-136C24.2	4.67307	4.84866	5.07515	4.78684	4.83014	5.30161	4.55586	4.83654	4.59105	4.97829	5.63364	4.86754	5.29361	4.94402	5.54167	4.47711	5.04839	5.46255
KCNC4-AS1	3.96898	4.19371	4.23485	3.87934	4.37719	5.1978	3.98961	4.0853	4.28546	4.09361	4.11075	4.60546	4.47689	4.52016	4.55628	3.90766	4.17148	4.52222
LOC101927746	4.444	4.54417	4.78195	4.43494	4.41331	4.59677	4.53639	4.47919	4.28169	4.59058	4.60738	4.88317	4.38972	5.51207	4.81302	4.35597	4.39508	4.39445
EBP	5.41222	5.64412	5.47192	5.40266	5.74041	5.85475	5.61445	5.63189	5.61475	5.59175	5.71432	5.91983	5.5735	5.65869	5.66046	5.99276	5.58947	5.55817
RNU6-415P	4.49643	4.91442	5.38198	5.26565	6.22548	4.58355	4.53799	4.25631	5.19363	4.54354	5.57214	4.46579	5.94417	5.49633	5.06401	4.66224	5.05302	4.0561
LOC100132352	8.84078	8.52308	7.45817	8.03106	7.47757	7.17952	7.9306	7.58628	7.87339	8.0211	8.90315	7.77773	8.02731	7.07531	8.1588	9.05956	7.87967	8.10613
TRDV1	3.96467	5.15112	5.31572	4.85338	4.63756	6.27296	4.71524	4.81311	5.35258	4.38167	5.05347	4.66878	5.62074	5.22845	5.23137	4.5762	5.07949	5.60514
HTRA4	5.02964	4.70681	5.10791	5.15112	5.60703	5.05754	4.99582	5.19365	5.39289	4.65987	4.93832	5.17178	4.94038	5.58031	5.32135	4.92767	5.5234	5.62041
LOC101927750	5.64164	5.57213	5.68537	5.44172	5.97455	5.72371	5.38628	5.47535	5.68317	5.49082	5.79422	5.66264	5.70984	5.67624	5.89167	5.36589	5.76034	5.61828
HTRA2	5.83249	5.84207	6.00497	5.91969	6.15828	5.93576	5.84518	6.01915	5.79686	5.93645	6.09509	6.01264	5.87512	5.94535	5.93509	5.88414	5.96939	5.86372
HTRA3	4.56088	4.58461	4.91003	4.63439	4.9761	4.81658	5.56206	6.33885	4.97662	4.63255	4.93807	4.91702	4.65975	6.18986	4.7182	6.48598	4.82435	4.58432
RSL24D1P11	4.60601	4.36395	4.05075	4.41462	4.59062	5.40345	4.65477	4.40072	5.38825	4.5869	4.90588	5.22682	4.16569	4.57716	4.25731	4.60625	4.65263	6.29488
HTRA1	13.2259	10.654	10.1898	11.3513	9.75656	9.58703	11.2179	11.6624	9.30059	10.0831	9.67873	10.2114	10.0212	11.0317	8.4572	11.9879	10.0256	10.3072
PLCG1-AS1	5.04859	5.13791	4.89324	5.03903	5.41808	4.94007	5.20287	5.15444	5.06331	5.17453	5.45053	5.34484	5.03027	5.13663	5.08957	5.31726	5.18217	5.25922
LOC101927752	5.21372	5.57441	5.40612	5.33282	5.27614	5.22644	5.26777	5.05228	5.43798	5.06089	5.24425	5.16768	5.27639	4.88094	5.3737	5.11828	5.33072	5.46604
ECD	8.591	8.51878	8.53099	8.58817	8.26912	8.17812	8.55992	8.52034	8.37039	9.25311	8.17189	8.3619	8.32227	8.40286	7.95872	8.6843	8.33314	8.67958
RP11-277L2.3	10.1938	10.3881	9.58961	11.1075	10.1486	10.4516	9.51537	9.58836	9.93138	9.39487	10.1253	9.64799	10.4405	8.42482	10.1215	10.0218	9.17628	8.92717
RP11-3G20.2	6.51832	6.51145	6.54465	6.52339	6.48587	6.48986	6.52339	6.46256	7.02031	6.52339	6.71005	6.49571	6.15101	5.84664	6.7062	6.38614	6.55488	6.53906
RP4-559A3.6	4.99063	4.91884	5.61344	5.0637	5.59985	5.43015	5.48124	5.35499	5.37077	5.01067	5.5011	5.68991	5.21051	5.92574	5.70078	4.6631	6.09761	5.87252
TRDV3	3.94609	4.69077	5.58811	4.31211	4.48676	4.80194	4.22374	4.60176	4.66583	4.56306	4.68105	4.92248	5.03177	4.61511	5.29227	4.6448	4.40208	4.37832
RP11-3G20.1	4.94535	5.82499	5.9513	5.36404	6.16142	6.6267	5.24816	5.30039	5.96049	5.10939	5.57019	6.1273	5.7973	6.372	6.27499	4.82998	6.09014	6.08302
PEX5L	7.36245	5.99985	5.34258	6.72465	5.63488	5.78071	5.19933	4.86818	5.24932	6.21464	5.19166	5.49659	6.54254	5.43467	5.52114	4.97042	5.80436	5.74691
LOC101927755	4.99722	4.64373	5.09354	4.16606	4.79564	4.45341	4.88852	4.70615	5.34369	4.45806	4.71002	3.85869	4.61939	4.30727	4.71319	5.20082	5.19758	5.50253
RNU6-414P	9.47393	9.58337	11.9513	9.92328	12.1432	8.44314	8.54	9.97884	11.1648	10.0848	13.2249	11.8602	12.0529	10.421	10.0833	8.78431	10.7242	8.14216
SPDYC	4.97753	5.24487	5.24694	5.3424	5.7125	5.82191	5.10012	5.2791	5.18554	5.01626	5.20532	5.30897	5.41722	5.59695	5.67951	4.92842	5.677	5.03317
RP11-267A15.1	4.45322	6.48957	4.6383	4.49277	5.20794	4.9798	4.484	4.55564	4.92479	4.57442	4.46835	4.6208	4.84232	4.81824	4.52187	4.41822	4.64076	4.58028
LOC101927761	5.37719	5.50121	5.8101	5.26629	5.66481	5.57811	5.45694	5.58289	5.62223	5.6505	5.88204	5.60476	5.62314	5.55613	5.7212	5.67271	5.67967	5.64587
SPDYA	4.86514	5.10255	5.06913	4.81792	5.37618	5.41017	5.01506	5.1768	5.01565	4.74976	5.16462	5.03406	4.91003	5.1011	5.32302	4.85083	5.1728	5.12146
RP11-267A15.3	3.79642	3.97435	3.90679	3.79559	4.66525	4.38375	3.88455	4.03488	3.89217	3.87388	4.08161	3.9268	4.24349	4.31003	4.35228	3.80042	3.96787	3.87062
LOC101927765	4.3176	4.47255	4.62088	4.49447	5.05497	5.7269	4.19561	4.36575	4.44616	3.84871	4.45628	4.34788	4.63747	4.26421	4.49666	4.23963	4.7144	4.66745
EDA	4.69535	5.28517	4.87712	4.70264	5.3667	5.36254	4.8202	4.82266	4.86994	4.58751	5.02595	5.14208	4.84121	5.67352	5.23365	4.42997	4.90167	4.49344
SRGAP2-AS1	5.41176	5.62305	5.73991	6.12822	5.65899	5.67608	6.09906	5.72877	6.06342	6.06998	5.68601	5.77011	5.73606	5.60063	5.81029	6.46063	5.70754	6.17337
LOC100288069	8.29725	7.94485	7.46351	7.98337	6.89782	6.85099	8.31242	7.64952	7.74581	8.44639	7.55195	7.79983	8.09451	7.56933	8.09794	8.21327	7.09778	7.46489
AC104134.2	4.1867	4.0469	4.28417	4.02514	4.47998	4.04568	4.05148	3.7964	4.28285	4.08035	4.23811	3.8034	4.72447	4.36086	4.33979	3.96143	4.1605	4.2646
GPR144	4.61904	4.66024	4.76742	4.75451	4.94112	4.97422	4.73618	4.77828	4.78387	4.6795	4.82278	4.72978	4.70933	4.8345	4.81697	4.58183	4.78525	4.75125
LOC101927648	5.44276	5.10918	4.90183	5.38085	5.80475	5.71391	5.68006	5.37301	6.44681	5.79933	5.56516	5.26951	5.40125	5.26077	5.91866	5.7054	5.67376	6.87892
RP11-395B7.2	6.0978	6.15765	6.20124	6.22205	6.56436	6.44806	6.22205	5.97443	6.20591	6.04654	6.18989	6.19213	6.19538	6.26618	6.31447	6.17758	6.27183	6.15882
GPR143	4.08052	4.21092	4.27801	4.20448	4.51846	4.75442	4.08668	4.15054	4.31578	4.11014	4.2351	4.21934	4.31738	4.70787	4.54246	4.11912	4.45265	4.12214
GPR146	4.50505	4.61496	4.49586	4.37874	4.50641	4.58441	4.45566	4.51668	4.44341	4.41871	4.56578	4.48762	4.42398	4.49975	4.55355	4.49779	4.40341	4.56207
GPR142	4.33518	4.38974	4.26534	4.31288	4.6663	4.56345	4.3401	4.18162	4.63488	4.12798	4.19388	4.30031	4.22371	4.54612	4.33718	4.14832	4.38414	4.46664
GPR141	4.4631	4.51677	4.74983	4.80442	4.94096	5.08286	4.72022	4.88936	4.89056	4.56571	4.79001	4.81795	4.52202	5.16143	4.89748	4.59732	4.74744	4.74485
VPS13D	7.36694	6.85385	6.73005	7.11664	6.51216	6.34157	6.69845	6.71925	6.51405	6.84063	6.3657	6.43904	6.50311	6.22603	7.00489	6.98834	6.79197	7.2314
RNU6-674P	4.95473	4.23648	5.07886	4.32791	5.20042	4.65088	4.3438	4.81063	4.90118	4.60852	4.96017	4.73092	4.98059	5.39945	4.07313	4.36866	5.76144	4.37439
RPL31P11	4.82273	4.61074	4.92141	4.4424	4.71721	5.2197	5.2402	5.05424	5.12683	4.72329	4.55338	4.80951	4.79195	5.39231	4.79988	4.43861	5.88058	5.2974
SWT1	5.50305	5.54605	5.60162	5.41702	5.50954	5.4505	5.18871	5.26486	5.73625	5.17688	5.4426	5.29819	5.27807	5.40002	5.34576	5.2393	5.50295	5.66471
VPS13B	6.9178	6.80287	6.14055	6.90214	6.10521	6.09173	6.82665	6.82606	6.65918	6.81193	6.43594	6.28528	6.35248	6.62815	6.31415	7.35808	6.27718	6.97819
VPS13C	8.79054	8.10326	6.99449	8.68827	6.63618	6.05185	7.97402	8.09765	7.16715	8.09554	7.32658	7.40929	7.49223	6.71386	7.13323	9.7282	7.47371	8.14635
RP11-395B7.7	5.49311	5.11332	5.1276	5.60449	5.52409	4.99834	7.03188	6.41991	4.4207	5.11824	5.3051	5.35507	5.2092	5.39306	5.3046	6.47844	5.65246	4.75247
GPR137	5.92289	6.09216	5.87747	5.74057	5.91566	6.01422	5.8467	5.82982	6.02418	5.79589	6.04741	5.97135	6.03923	5.71363	5.95848	5.79971	5.77358	5.84604
VPS13A	5.93217	5.63432	5.4622	5.76082	5.48593	5.54808	5.65597	5.70463	5.87596	5.82494	5.74635	5.66517	5.7488	5.6656	5.48728	5.77164	5.65666	5.54199
C14orf39	4.63817	4.83911	5.1242	4.70652	5.64688	5.77784	4.69347	4.65503	5.25593	5.03918	4.88713	4.96554	5.04886	5.35482	5.50357	4.54653	5.20594	4.73139
GPR139	4.86883	4.85425	5.40025	5.157	5.56844	6.11196	4.87105	4.98791	5.26232	4.97181	5.53594	5.30685	5.04542	4.91361	5.45706	4.94184	5.33146	4.94242
RP11-395B7.4	6.46876	6.18079	6.63237	6.04913	6.04967	5.6584	8.23785	7.78377	7.05574	6.43018	6.37179	6.26963	6.41499	6.15761	5.71993	6.22708	6.62939	6.92494
LOC101927653	4.77597	4.73635	4.98449	4.78658	5.21748	5.34099	4.77552	4.76071	5.29382	4.62916	5.00115	5.08494	5.01124	5.02726	5.39529	4.44702	5.1742	4.79855
ACTL6A	5.91628	5.676	5.61069	5.69674	5.96115	6.01564	5.84871	5.7345	6.05126	6.20165	6.21628	5.88585	5.83789	5.75697	5.99866	6.02225	5.81426	5.97434
EED	5.28131	5.44502	5.20524	5.24237	5.03832	4.96965	5.35658	5.33467	5.4467	5.73084	5.5626	5.19097	5.18328	5.36378	5.18621	5.33579	5.47447	5.523
ACTL6B	5.22161	5.63578	5.96581	5.41978	5.77754	5.88613	5.35119	5.32323	5.36562	5.13737	5.4448	5.4183	5.74119	5.40046	5.59632	5.34073	5.62835	5.26389
C14orf37	6.44098	6.36892	6.38345	6.47006	6.48123	6.64311	5.93347	5.95732	6.32751	7.0196	6.54695	5.87112	6.25567	6.09242	6.4876	6.59596	6.56542	7.13569
SPEF2	4.44327	4.45653	4.65236	4.52179	5.17692	5.16401	4.71405	4.46565	4.70296	4.49225	4.51509	4.71398	4.54702	5.05911	4.84692	4.08781	4.75878	4.58173
SPEF1	4.48791	4.43741	4.75757	4.48635	4.94604	4.84099	4.44292	4.3459	4.40853	4.16477	4.91946	4.72924	4.53848	4.95995	4.54899	4.23212	4.55121	4.39656
CTD-2541M15.1	4.48943	4.53123	4.58446	4.41468	4.9689	4.94244	4.62039	4.54111	4.71579	4.54238	4.51402	4.77977	4.6875	4.69958	5.29593	4.64358	4.85653	4.7758
CTA-392C11.1	4.08179	4.28724	4.23879	4.01765	4.62891	4.29634	4.33866	4.12754	4.43658	4.22229	4.34951	4.46665	4.61487	4.31971	4.42682	4.22134	4.75662	4.55148
CTA-392C11.2	5.41252	5.31192	5.27815	5.32047	6.72978	5.9905	5.18206	5.26932	5.73682	5.08004	5.65506	5.25477	5.87245	5.34088	5.86585	4.98166	7.12051	6.23862
GPR133	4.53883	4.69565	4.63719	4.69421	4.93541	5.05767	4.74406	4.85117	4.68409	4.64737	4.67584	4.76994	4.60528	5.29186	4.70875	4.60317	4.73584	4.51751
RP11-554D13.1	4.36034	4.85033	4.94645	4.70759	4.97049	5.44934	4.66633	4.83372	5.56178	4.8618	4.46777	4.64367	4.70734	5.46565	5.18212	4.82042	5.16411	4.83631
GPR132	5.239	5.0581	5.32173	5.38747	5.51915	5.48561	5.54845	5.27262	5.29215	5.23086	5.37741	5.32975	5.28944	5.63301	5.44296	5.5179	5.46946	5.3288
GPR135	5.46868	5.32059	5.39622	5.26799	5.32239	5.52395	5.45477	5.43783	5.57688	5.50249	5.75988	5.64692	5.80839	5.52902	5.26224	4.97074	5.40136	5.31932
AC011901.2	4.40624	4.53447	4.82116	4.09058	5.35504	5.14811	4.50169	4.62908	4.94707	4.4001	5.05717	5.035	4.66131	5.27189	5.56201	3.75385	5.15244	4.892
LOC101927657	4.7694	4.86603	4.83983	4.50947	4.8322	4.83619	4.86708	4.97195	5.52344	4.99021	4.83831	4.70098	4.84109	4.83396	4.83919	4.58389	4.908	4.94135
PCOLCE-AS1	4.82383	5.00276	4.94388	4.9603	5.04885	4.99171	5.09347	5.02931	4.98889	4.73975	4.96718	5.25463	4.96293	5.2173	5.03608	4.71856	4.98565	4.8007
RNU6-673P	4.51752	4.62921	4.919	4.48104	5.32597	5.09601	4.23215	4.66564	4.61921	4.46802	4.63987	5.07763	4.89776	4.69946	4.8275	4.14516	4.6887	4.15472
DCAF13P3	4.58204	4.15287	4.40856	4.50915	4.31942	4.3458	3.87167	4.04816	4.1777	4.47861	4.62304	4.47774	5.47468	4.67281	4.49299	4.3275	4.15583	4.00248
LOC101927660	4.36302	4.58736	4.88012	4.60698	4.98491	4.93124	4.7137	4.79996	5.26521	4.59137	4.93935	4.94723	4.38921	4.78577	4.5381	4.4897	4.66197	4.95209
GPR126	5.24825	5.19748	5.23256	5.27884	5.46333	5.46279	5.05814	5.38377	5.53122	5.82018	5.06358	5.56353	5.17474	5.50499	5.26796	5.51096	5.3654	5.12139
GPR125	6.90603	6.36114	5.85113	5.9608	5.63355	5.56353	6.16667	6.27721	5.90377	5.88069	6.3312	6.01956	5.92255	5.77815	6.36782	6.45943	6.17419	7.05635
GPR128	4.08209	4.19709	4.36117	4.20498	4.77738	4.85476	4.22871	4.22095	4.36379	4.10905	4.38303	4.34612	4.25387	4.9736	4.66939	3.9148	4.88927	4.37839
ACTL7B	4.22195	4.28642	4.40206	4.29049	5.04011	4.72786	4.0935	4.17967	4.71643	4.12216	4.67755	4.56385	4.26494	4.93003	4.80761	4.18587	5.02692	4.14023
ECSIT	6.13781	6.28251	6.13294	5.87022	6.07577	5.97959	5.87288	5.94466	6.09019	6.07278	5.90127	5.79363	6.10296	6.03231	6.06435	5.88836	5.97856	5.69371
MEA1	6.92104	6.93616	6.86826	6.87044	7.00232	6.89731	6.89423	6.98255	6.77444	7.07664	7.09508	6.72785	6.80036	6.56135	6.67275	7.504	6.96555	6.93578
RANGAP1	6.10928	6.12646	6.03622	6.11391	5.98233	6.01691	5.77069	5.68442	6.05277	6.56473	5.83913	5.87072	6.36069	5.72079	5.97456	6.17539	5.93449	5.76252
ACTL7A	4.47742	5.15529	4.54101	4.66233	5.1712	5.02444	4.39647	4.47294	4.28845	4.72982	4.34356	5.27412	4.29402	5.25143	4.94919	4.34866	4.47791	4.57249
RPL17	12.5312	12.772	12.6738	12.7768	12.2573	10.7065	12.7381	13.0355	12.1327	12.6413	12.4543	12.6856	12.5616	12.4802	11.7896	14.0967	12.7447	13.3937
GPR160	5.11951	5.13158	5.35679	5.25637	5.60843	5.31706	5.26784	5.30011	5.28489	5.36098	5.16896	5.2301	5.2261	5.17972	5.39973	5.27191	5.16475	5.02478
RPL19	11.0958	12.0162	10.9867	11.4522	10.2653	9.32353	11.0437	11.1588	10.1158	11.1495	9.83763	10.4294	10.6787	10.5203	9.55221	12.5573	11.1205	12.3292
RPL18	8.42719	8.68584	9.26626	8.94755	8.38526	7.29082	8.58369	8.99612	7.97652	8.86897	8.96928	9.23782	8.42124	8.44066	7.58801	9.9207	8.60465	9.25468
EFS	6.45105	7.10646	6.19914	6.18433	6.71894	5.86577	5.94684	6.19411	6.88857	6.81198	6.3365	6.2033	5.9768	6.02322	6.55865	6.17122	6.04599	5.87274
LOC101927667	5.0699	5.15017	5.74774	5.16894	5.49035	5.85961	5.28798	5.27452	5.84009	5.0275	6.24738	5.5629	5.68381	5.8673	6.39253	5.1059	5.87963	5.62443
RPL11	8.36983	8.61896	8.40465	8.6953	8.09211	7.56877	8.53275	8.99531	8.52046	8.39852	8.34207	8.52458	7.75902	8.02193	7.50984	9.35922	8.95844	9.25341
LOC101927668	4.56912	4.75872	4.96166	4.76562	5.07207	4.89585	4.78301	4.67979	4.97429	4.77211	4.77369	4.85611	4.70124	4.88257	4.75128	4.57734	5.10851	4.97153
RPL10	7.68652	8.39122	8.25695	8.26758	8.30755	7.9767	7.97652	8.56703	7.55509	7.73197	8.00842	8.64027	8.39142	8.31933	8.07395	8.39996	8.22184	7.98593
GPR162	5.20528	5.9393	7.05667	5.55923	5.93407	5.89563	5.69353	5.50868	5.98754	5.86583	5.69742	5.63602	6.0026	5.54305	5.95821	5.56424	5.66809	5.3159
RPL13	7.33494	8.09806	7.4291	7.44639	7.54899	7.19047	6.8773	7.23858	7.04937	7.06756	7.41415	7.7692	7.41964	7.41055	7.16213	7.76907	7.71885	7.72669
RNU6-677P	11.8619	12.5102	12.5257	11.7247	13.7205	11.5841	11.418	12.6401	13.3459	11.8872	14.1577	13.6878	14.1221	12.6294	12.1663	11.3116	13.3522	12.016
GPR161	5.63504	5.64036	5.57178	5.57639	5.70866	5.6398	5.40388	5.42235	5.80422	5.74266	5.6634	5.53175	5.5137	5.60395	5.6045	5.39602	5.75908	5.63504
RPL12	9.2152	9.66012	9.5385	9.62375	9.02214	8.13504	9.4391	9.66315	8.88121	9.38042	8.91201	9.40728	9.27415	9.27337	8.25735	10.2886	9.57325	10.0018
RPL15	7.95772	8.72908	7.98567	8.19473	7.47872	7.28222	7.97327	8.34012	7.45722	7.89255	7.75977	7.90528	7.76462	7.14143	7.40795	8.7856	8.36286	9.00423
RPL14	11.7815	12.219	11.8426	11.9949	11.0566	11.1724	11.988	12.0795	11.724	12.1389	11.559	11.8799	11.7629	11.5676	11.2388	12.2013	12.0538	12.8794
RP5-1043L13.1	4.44561	4.55556	4.90784	4.55058	5.13539	4.91408	4.53509	4.5613	4.68143	4.42385	4.76049	4.69953	4.72171	5.02439	4.89512	4.496	4.74883	4.56314
RNU6-410P	4.01129	5.04552	4.65948	4.42784	4.78663	5.11664	4.20034	4.25073	4.6245	4.16045	4.56866	4.77204	4.76763	5.64888	5.41777	4.29422	4.57085	4.89969
GPR158	7.21506	7.93253	6.32721	6.34502	5.88828	5.49851	5.01599	4.94675	6.36272	5.13102	5.56012	5.48168	5.90761	5.39321	5.78518	6.26429	5.97066	6.02628
CSMD3	5.91754	6.54635	5.62901	4.91244	5.60398	5.10514	4.4563	4.40632	5.57434	5.30803	4.49016	4.54877	5.78551	5.0166	6.29081	5.50063	5.35878	5.62241
CSMD2	4.97576	5.43413	5.82744	5.54529	5.5124	5.53464	5.30608	5.22659	6.447	6.09063	5.59781	5.27501	5.61508	5.49381	5.9637	5.50347	5.70996	5.5171
LOC101927675	4.52842	4.77969	5.2266	4.69563	4.52052	4.5424	4.95263	4.6513	4.9208	4.56402	4.91421	4.78439	5.0132	4.33203	4.92985	4.25346	4.95951	4.50781
EGF	4.39723	4.33143	4.57383	4.43187	4.6812	4.73593	4.52387	4.37444	4.62155	4.29321	4.65237	4.62437	4.73301	4.65056	4.67753	4.21255	4.74722	4.55563
MECR	4.79687	4.83693	5.10973	4.95751	5.07152	5.06666	5.03846	5.03362	5.18951	5.09177	5.2661	5.11178	4.99073	5.1074	5.24242	5.01527	5.1409	5.01617
CRHR1-IT1	5.184	4.97251	5.38895	4.84416	4.95711	5.09044	4.6653	4.83023	5.63039	5.02222	5.18488	5.07834	5.37065	5.46929	5.37815	4.88208	5.13738	5.03498
MED4	6.94476	6.99071	6.89085	7.04285	6.60611	6.53629	7.41386	7.12918	6.58632	6.76687	6.98531	6.84004	6.77633	6.80396	6.91623	8.06618	6.90019	7.49732
MED6	7.52257	6.95911	6.52145	6.61895	5.99442	6.4971	6.78281	6.53575	6.35492	6.91655	6.59683	6.41202	6.30722	6.20597	6.51578	6.79031	6.32829	6.24887
MED1	6.44725	6.89575	6.49082	6.41748	6.02548	5.73092	6.67438	6.70191	6.2901	7.06713	6.31865	6.09148	6.15436	6.14791	6.00903	8.23438	6.34811	6.82094
COL15A1	4.92169	5.04836	4.99795	5.01152	5.11255	5.2066	5.41061	5.40786	5.16345	5.34531	4.96155	5.62306	5.00335	5.77097	5.01767	5.27616	4.99853	4.9424
GPR155	6.32555	6.65644	6.42134	6.32345	6.17523	6.08587	6.37641	6.31563	6.69872	6.32345	6.10381	6.25721	6.43183	6.01104	6.2544	6.48982	6.27936	6.00575
GPR157	4.6219	4.65518	4.62997	4.6452	4.68378	4.85924	4.73143	4.71491	4.78432	4.63611	4.59489	4.6721	4.77682	4.62289	4.71759	4.61875	4.75061	4.57315
GPR156	4.37012	4.55625	4.50685	4.47443	5.05503	5.11395	4.54218	4.58596	4.79068	4.51692	4.80644	4.74936	4.599	4.59709	4.8001	4.33246	4.91897	4.66343
GPR151	4.29938	4.27522	4.89009	4.35399	5.42205	5.52063	4.67532	4.78088	4.53479	4.46887	4.32797	4.60975	4.37829	4.98411	4.79421	4.35077	4.73778	4.80655
GPR150	4.47712	5.03748	4.94581	4.92798	5.24911	6.69377	5.05176	4.71842	5.25718	4.61088	5.31992	5.4631	5.20026	4.95824	5.64891	4.67698	5.15735	4.78738
GPR153	4.57059	5.13842	5.1704	5.01064	5.08246	5.50995	4.84672	5.02198	5.18823	5.49583	5.03733	5.01215	5.01136	5.24556	5.19504	5.44358	4.84588	4.99921
GPR152	4.78895	4.87842	4.85384	5.24273	5.32317	4.90631	4.99474	5.0679	4.94437	4.91902	5.05875	4.89677	4.88653	4.61433	5.20237	4.93379	4.84339	4.83935
LOC101927683	4.08934	3.99052	4.25409	4.26339	4.85087	4.76021	4.10667	3.91509	5.09901	4.01216	4.23207	3.93994	4.09677	5.15346	4.66228	3.76601	4.87465	4.94284
RNU6-675P	6.13682	6.20538	6.58148	5.854	6.19265	6.07424	6.15652	6.21665	6.21634	6.23017	6.34245	6.51108	6.45371	6.52968	6.18497	5.91511	6.65956	5.9285
LOC101927687	4.22359	4.46579	4.37376	4.272	5.38162	4.63511	4.11232	4.29019	4.11177	3.76349	4.34954	4.36078	4.27489	4.89905	4.39988	3.83144	4.3786	4.2059
GPR148	4.3379	4.5255	4.54207	4.43993	4.86105	4.50914	4.55838	4.18439	4.55165	4.36458	4.51096	4.54101	4.76949	4.59745	4.5333	3.98972	5.03073	4.38466
LOC101927686	4.67216	4.43882	4.74859	4.83176	5.01307	5.4252	5.10248	4.64337	5.29644	4.64478	5.07039	4.69433	4.96804	5.06302	5.42501	4.46164	5.03666	4.80994
GPR149	4.15622	4.18172	4.24373	4.1482	4.83479	4.86263	4.19346	4.09915	4.56913	4.13961	4.23359	4.83191	4.3437	4.63035	4.34968	3.92957	4.48106	4.13475
EHF	4.50163	4.68552	4.68891	4.4102	5.20643	4.93534	4.64865	4.5389	4.74924	4.36414	4.83661	4.7011	4.67119	4.75359	4.93981	4.21931	4.82649	4.55341
C14orf64	5.21225	5.51084	5.07296	5.2045	5.47783	5.81762	5.05685	5.21514	5.20137	4.86462	5.01921	5.34155	4.88826	5.3069	5.66701	4.84711	5.09872	5.37892
PPIP5K1	6.22814	6.28822	6.33876	6.68418	6.02582	5.95664	6.08196	5.89514	5.96944	6.10222	5.92232	6.00434	6.61514	5.89364	6.19055	5.95476	6.04228	5.81289
PPIP5K2	5.43739	5.60985	5.39982	5.52382	5.50289	5.38659	5.75227	5.85873	5.61444	5.85153	5.66411	5.62448	5.55379	5.79992	5.68303	5.84626	5.56306	5.44078
GPR101	4.88324	5.24005	5.12638	5.10963	5.35041	5.9283	4.83971	4.59806	5.38489	5.09152	5.13461	4.98351	5.11408	5.64897	5.52011	4.89209	5.16969	5.17991
RP11-48F14.2	3.28125	3.49278	3.51027	3.23469	3.57767	3.79794	3.54426	3.44887	3.84686	3.27404	3.48704	3.62109	3.56832	4.65171	3.88858	3.29936	3.47962	3.71064
AC079610.1	4.40049	4.32554	4.62348	4.23827	4.98157	5.46717	4.40773	4.28703	4.73159	4.34695	4.46641	4.51067	4.17464	4.59824	5.00248	4.15901	4.7673	4.82763
LOC101927694	3.99182	4.16606	4.29268	3.89993	5.22832	4.34739	3.93371	4.27883	4.25099	4.03038	4.26641	4.10945	4.48767	4.68404	4.54285	3.98155	4.33988	4.40783
TMEM200A	4.19863	4.11945	4.4998	4.34757	4.49594	4.61565	4.60287	4.73481	4.44754	4.47608	4.43718	4.5561	4.39977	5.08146	4.45329	4.24779	4.50339	4.10067
RP5-956O18.3	8.19395	8.41865	9.04779	8.75109	7.64881	7.75038	9.68296	10.8419	8.74783	9.25356	10.5861	9.00343	8.62945	8.55563	7.78179	9.44638	8.32137	8.88308
LOC101927692	4.9211	4.9909	4.77731	4.63777	4.70233	4.62789	4.43977	4.6166	4.60272	4.39102	4.5218	4.60764	4.56084	4.57099	5.04675	4.22442	4.43762	4.75141
TMEM200C	4.49119	4.34258	4.74377	4.68639	4.5681	4.5061	4.491	4.61895	4.3726	4.57762	4.14437	4.32641	4.6144	4.12232	4.9069	4.79598	4.71631	4.37075
LOC101927693	5.21495	4.91372	4.98876	5.57522	5.70253	5.81417	5.32781	5.03697	5.28583	4.99089	5.3316	5.08087	5.17624	6.1177	5.53822	4.57112	5.09476	4.9861
TMEM200B	5.10704	5.28023	5.14015	5.21626	4.96369	4.87912	4.96252	5.37406	4.49274	5.08735	4.56968	4.94384	4.88853	5.15944	4.92217	5.05488	5.34058	5.00967
RNU6-670P	3.84226	3.93682	4.00138	3.82591	4.00844	3.42305	3.82009	3.88614	3.99908	3.75383	4.85908	4.20595	4.33409	4.04003	4.02653	3.73035	4.42994	3.71726
PRRC2C	9.64307	9.39355	8.94409	9.51582	7.9949	7.66565	10.039	9.95668	8.29761	9.53305	8.81604	8.9166	8.70094	8.15782	8.19971	10.6527	8.4112	9.81366
RP11-1J7.1	3.63184	3.70159	3.90108	3.66813	4.10167	3.69558	3.54133	3.53848	3.49053	3.8537	3.72402	3.7608	3.44053	3.86606	4.23507	3.39647	3.73522	3.78581
RP5-956O18.2	5.87369	5.28273	5.08828	5.47492	5.40338	5.0087	6.14072	5.74701	5.69725	5.37092	6.0975	6.04814	5.4456	5.78819	5.81043	6.19699	5.80834	5.5489
LOC101927699	5.11518	5.27231	5.07876	4.84905	5.0843	4.79976	4.78913	4.74275	4.96624	4.83339	4.80767	4.77251	4.81176	4.97194	5.0368	4.70829	5.09264	5.09332
PRRC2B	7.64979	7.64439	7.7664	7.97852	7.45911	7.29699	8.2575	8.48897	8.29365	8.23235	7.31299	7.60236	8.54228	7.11113	7.49817	8.85666	7.75672	7.78529
C14orf79	4.7278	4.78766	4.94968	4.78696	4.90907	5.00571	5.00172	5.08568	4.73541	4.85584	5.11201	4.90794	4.7124	4.77897	5.00194	4.88766	4.92587	4.84025
PRRC2A	7.97282	7.85161	8.08115	7.92912	7.40133	7.15477	7.84848	7.86223	7.67307	7.9859	7.71561	7.6722	7.79296	7.11376	7.78055	8.60314	7.62989	7.73649
LOC101927690	3.96018	4.36849	4.8408	3.97258	5.39906	5.0495	4.1382	4.38206	4.51938	3.90504	4.19911	4.64033	4.57097	4.85977	4.60605	4.31109	4.36815	4.39419
RABL2A	6.79845	6.90456	6.7066	6.74748	6.47952	6.44125	6.79588	6.86603	6.91093	6.93169	6.59014	6.73098	6.72278	6.32848	6.6494	6.85648	6.53279	6.39117
RABL2B	7.38249	7.52595	7.22685	7.21031	6.76574	6.75688	7.26511	7.36199	7.25046	7.61627	7.18941	7.16936	7.20906	6.61273	7.04246	7.58777	6.8159	6.95592
DKK1	4.34959	4.70522	4.73327	5.07562	5.09983	5.06866	4.97643	4.86819	5.54813	4.52511	4.76426	5.43597	4.60873	5.56718	5.11774	10.2451	4.98667	4.50625
DKK2	4.27279	4.40479	4.5437	4.38066	5.01525	5.26318	4.41654	4.522	4.66258	4.23619	4.75498	4.56779	4.54412	4.72961	5.06738	4.29953	4.56646	4.58416
DKK3	10.4379	8.27187	8.92926	9.54448	8.10559	9.31007	9.46744	9.26798	8.19736	9.03677	8.80209	9.73506	9.6541	7.78321	7.4041	9.41384	7.76408	8.20516
MED7	5.72385	5.56946	5.4238	5.57671	5.55601	5.78936	5.78	5.81488	5.65935	5.79168	5.34456	5.87629	5.92052	5.90325	5.66585	5.41638	5.83174	5.77241
MED8	5.8717	5.99289	6.15863	6.4411	6.04956	6.33898	6.24101	6.43435	6.04064	6.44137	6.33871	6.43859	6.22609	5.89422	5.97396	6.76256	5.87312	6.27228
DKK4	4.10055	4.18999	4.2682	4.28878	4.47217	4.65481	4.22995	4.18283	4.35464	4.20819	4.77271	4.34306	4.3795	4.72926	4.81473	4.21727	4.46425	4.51096
MED9	5.50992	5.50687	5.55553	5.57038	5.47595	5.70172	5.82199	5.62837	5.67741	5.34957	5.64891	5.65678	5.62583	5.86096	5.91513	5.53035	5.5007	5.44076
C14orf80	5.42173	5.33562	5.53994	5.46059	5.66213	5.47439	5.54276	5.491	5.69194	5.6064	5.47003	5.45779	5.47428	5.61174	5.59794	5.53648	5.58658	5.51879
CSMD1	4.69778	4.99601	5.58251	4.92248	5.35577	5.34585	4.75896	4.62654	5.16794	5.26176	4.7972	4.77745	5.66515	5.00577	5.2322	5.12917	5.27719	5.04908
RP1-272L16.1	4.20916	4.37389	4.2888	4.13333	4.4684	4.49208	4.31747	4.11616	4.57474	4.26051	4.3682	4.27203	4.3013	4.50869	4.4137	3.9903	4.47811	4.67889
GPLD1	4.63887	4.8559	4.8559	4.66989	4.84432	5.11795	4.7379	4.67992	4.92543	4.77861	4.92753	4.86178	5.14663	4.84921	5.09848	4.51956	4.99312	4.81701
MINPP1	5.58873	5.95921	5.75272	5.81575	5.93301	6.00223	5.46525	5.76691	5.7309	6.14698	5.65738	5.91891	5.90315	5.72677	5.85088	6.06751	6.125	5.3572
C14orf93	5.41787	5.62532	5.26804	5.40947	5.85151	5.53756	5.30258	5.59955	5.24524	5.27744	5.4894	5.56634	5.45965	5.54167	5.681	5.31364	5.48909	5.82085
GPR124	5.28029	5.2708	5.36632	5.38618	5.30195	5.31142	5.77153	5.94067	5.22445	5.41652	5.32066	5.47267	5.41769	6.27255	5.27208	5.32537	5.25359	5.04014
GPR123	4.46546	4.49726	4.76763	4.4839	4.68925	4.60638	4.45103	4.43635	4.89413	4.78622	4.66441	4.44766	4.72821	4.54054	4.75504	4.46011	4.73438	4.43007
SRP72P2	6.87087	6.05952	6.4997	6.99918	5.96553	5.90789	5.71583	6.16277	6.90681	6.88553	6.5445	6.54221	7.02312	5.20608	6.15961	7.45902	7.0693	6.78319
GPR119	4.95411	4.71764	5.14516	4.98193	5.51356	5.25053	4.84019	4.89042	5.55227	4.67108	4.58206	5.07251	4.76664	4.98223	5.78371	4.94175	5.55517	5.26027
AC020595.1	3.80607	4.20147	4.51454	4.55076	4.29907	5.23894	4.46277	4.22512	4.6116	4.39687	4.47893	4.91589	4.26226	4.57824	4.84946	4.05763	4.6309	5.48916
GPR115	3.85146	4.06169	4.13743	4.02173	4.51146	4.68956	3.95881	3.92544	4.12038	3.87112	4.02064	4.04748	4.11821	4.79121	4.17017	3.63045	4.06625	4.27319
GPR114	4.23212	4.22482	4.28554	4.33346	4.61284	4.59154	4.32977	4.32473	4.38678	4.44906	4.39357	4.4283	4.28134	4.6208	4.61538	4.36911	4.35706	4.30831
RNU6-672P	9.59441	9.66551	10.0186	9.81362	10.488	9.36252	9.54799	9.81209	10.2175	9.82054	9.8722	9.86257	10.5788	9.2166	9.73555	9.69176	9.95295	9.26968
GPR116	6.35592	6.99123	6.11351	6.23844	5.5622	5.77901	6.82671	6.49646	5.76382	5.92171	6.19789	6.14189	5.98179	5.98917	5.59523	5.5547	5.84202	5.5422
KRT8P12	5.57366	5.28553	5.37526	5.56681	5.41814	5.51234	5.54985	5.36237	5.45635	5.48565	5.41814	5.52832	5.40381	5.79521	5.41744	5.15911	5.59503	5.07125
KRT8P11	4.67992	4.69321	4.3564	4.79077	4.76186	5.11499	4.63818	4.77517	4.87049	4.87964	5.07053	4.77343	4.30266	5.10204	5.02654	4.36359	4.82113	4.58675
AC010084.1	5.5969	5.42411	5.4189	5.33661	5.10787	4.81452	6.74365	5.53418	6.28544	5.74228	5.55539	5.45706	5.92681	5.47858	5.19604	5.49891	6.11025	6.10699
ZAR1L	4.69434	4.70698	4.71512	4.76746	5.28829	5.20928	4.99224	4.61925	4.97164	4.65567	4.95071	5.23851	4.96995	4.68155	4.96112	4.85248	4.85153	5.11583
GPR111	4.13182	4.37699	4.05813	4.33592	4.30558	4.3618	4.2469	4.09446	4.25825	4.11284	4.78484	4.30618	4.42778	4.38592	4.57302	4.0131	4.29236	4.09985
GPR110	4.27703	4.5027	4.63955	4.52014	4.80886	4.87328	4.50279	4.44113	4.58623	4.37564	4.60505	4.67102	4.58701	4.81845	4.8399	4.21854	4.68698	4.59057
GPR113	3.94387	4.13345	4.16221	4.07098	4.28838	4.30502	4.03473	4.11423	4.34614	4.01095	4.21579	4.16372	4.19039	4.31699	4.26939	4.01899	4.37029	4.18127
GPR112	4.18582	4.31541	4.46523	4.32297	4.82418	5.02703	4.31293	4.31001	4.75932	4.16686	4.59425	4.48045	4.43786	4.62056	4.87592	4.06943	4.64914	4.56597
ACTL10	3.86642	3.6993	3.64175	3.78159	3.95862	4.03066	3.84698	3.6125	3.76175	3.50323	3.86106	3.84876	3.46809	4.17962	3.70733	3.38995	4.03629	3.66502
GPR108	6.25565	6.13607	5.84262	6.0691	5.65989	5.94398	6.02167	6.20869	5.49308	5.47791	6.17486	6.09097	5.89657	5.60507	5.90155	5.85351	5.8133	5.94179
GPR107	6.77681	6.53885	6.52884	6.9471	6.24582	6.15731	7.0586	6.9375	6.92539	6.87067	6.17143	6.59915	6.50979	6.35188	6.34591	7.4434	6.32657	6.63464
ECSCR	4.95653	5.7535	5.9511	6.26739	5.28548	5.21291	6.80765	6.71998	5.72536	6.05553	6.12268	6.66922	5.52137	6.09544	5.42627	5.49279	5.25388	5.85317
RNU6-671P	19.9315	19.9196	19.9107	19.9315	19.894	19.898	19.9315	19.9237	19.9154	19.9315	19.8993	19.9005	19.9048	19.8957	19.901	19.9315	19.9097	19.9315
MEFV	4.13361	4.39797	4.6189	4.41581	4.75732	4.67149	4.47389	4.37179	4.51916	4.27956	4.47631	4.55896	4.46121	4.70612	4.85874	4.13886	4.63578	4.15159
MIR4666A	5.44675	5.61662	6.4223	5.28274	5.80188	7.25261	5.56677	5.38308	5.8699	5.22952	6.75277	5.87649	5.70302	6.78324	6.92425	5.14397	6.51101	4.96143
MEG8	4.75593	5.21127	5.81914	4.67269	5.0163	5.36317	5.5611	5.46404	7.35804	6.89882	4.94854	5.14359	6.08579	5.8363	5.6221	5.08497	5.48865	5.41106
MEG9	4.70809	4.88567	4.99993	4.53601	5.32805	4.86441	4.75443	4.76702	5.27811	4.89475	5.00897	5.14901	5.16032	5.09084	5.13924	4.67548	4.93936	4.8218
ELL	5.5441	5.64406	5.71109	5.77072	5.85069	5.52132	5.91601	5.80674	5.58414	5.64037	5.47161	5.74093	5.37692	6.25474	5.78491	5.89004	5.54237	5.36641
AC011891.5	4.80669	4.75728	4.92567	4.35572	5.06778	5.64754	4.63544	4.06078	4.81071	3.89485	4.78274	4.44654	5.41882	4.42123	5.22935	4.34966	4.45407	4.51002
MEG3	5.90566	7.055	7.51752	6.14996	6.78605	6.64049	7.65068	7.87698	9.35399	8.24226	6.29631	6.79544	8.0788	8.52017	6.68547	7.02649	6.51585	5.97505
ELN	6.27849	6.72693	6.33594	6.23125	6.02722	6.109	6.57076	6.70742	6.02242	5.99969	6.06423	6.13193	6.0695	7.06048	6.06282	6.13363	6.17772	6.21296
CHCHD10	6.86378	6.65231	6.06945	6.2	5.96335	6.14781	6.22652	6.26162	6.27868	6.1147	5.79189	6.497	6.28037	5.84726	5.91805	6.08488	5.98699	6.05046
CDC42EP5	5.88177	5.67563	6.03872	5.77029	6.27957	5.83613	5.9934	5.7528	6.1508	5.51491	5.97585	6.11987	6.13462	6.60482	6.24031	5.89787	6.1433	5.75854
CDC42EP4	7.32793	6.9501	6.54077	6.70209	5.889	5.63352	6.2947	6.40891	5.4611	5.74231	6.28913	6.88328	6.15554	5.62759	6.48658	6.16635	6.17359	6.05124
CDC42EP3	5.18203	5.40651	5.60944	5.52105	5.72014	5.58852	5.63924	5.74511	5.72837	5.43375	5.59603	6.00035	5.69628	6.37044	5.52865	5.68631	5.5488	5.19328
LBX2-AS1	4.0476	4.59185	4.65663	4.33349	4.89426	5.0841	4.161	4.29504	4.63257	3.87961	4.72289	4.38958	4.36676	5.13908	4.58123	4.07341	4.63757	4.29695
CDC42EP2	5.79459	5.71423	5.7104	5.60126	5.70346	6.00507	5.5779	5.59657	5.71777	5.79297	5.58645	5.73528	5.93857	5.81868	6.0605	5.31827	5.64089	5.58103
CDC42EP1	7.93125	7.8312	7.25945	7.97884	8.04034	7.5529	7.48719	7.52055	7.49866	7.49473	7.42637	7.78838	8.02177	7.42994	7.73387	7.4622	7.76789	7.03526
RPL7A	11.808	12.4114	12.3855	12.377	12.355	11.0207	12.301	12.5122	12.3916	12.3805	11.5468	11.9677	12.2532	12.3461	11.9586	12.8197	12.7718	12.6489
TREM1	5.01495	4.978	5.28066	5.26457	5.10868	5.08326	8.40491	5.89932	5.38787	4.89936	5.16207	6.38607	5.60273	5.58129	4.96087	5.1394	5.18103	5.39619
TREM2	6.47525	6.09118	6.09563	7.02944	5.35792	5.91274	5.85332	6.09807	5.077	6.37552	5.11884	6.5439	5.25377	5.28357	5.68202	6.57791	5.67428	5.52869
RNF13	8.38859	8.26142	7.79095	9.0485	7.33571	7.22212	7.75304	7.65645	7.13885	8.19241	7.52392	8.04936	7.62143	6.87666	7.32097	8.57253	7.98958	8.21072
PCYOX1	6.26449	6.32709	6.02638	6.35384	6.01695	5.98262	6.15913	6.24935	6.01007	6.0169	6.33379	6.38892	5.74525	5.84596	6.05635	6.69033	6.06458	6.23007
RNF14	6.1319	6.28524	6.06997	6.42302	6.09043	5.75931	6.29753	6.16681	6.11997	6.39541	6.10994	6.38388	5.99669	6.00682	5.77688	6.35482	6.00962	6.11853
RNF17	4.19932	4.44148	4.47833	4.42156	4.8433	4.92407	4.21968	4.27953	4.49066	4.2016	4.33022	4.61853	4.3923	5.14916	4.73644	4.00552	4.72285	4.38978
EMB	5.56822	5.4078	5.68508	6.16919	5.84773	5.86265	6.39875	6.4256	5.72404	5.42903	5.45671	5.89593	5.75519	5.8564	5.78825	7.12041	5.84385	5.85709
EMD	6.24869	6.37462	6.30935	6.29055	6.29047	6.27646	6.28113	6.31334	6.31186	6.44354	6.31145	6.38388	6.47072	6.1667	6.25832	6.4715	6.16679	6.32799
RNF20	8.60359	8.33659	7.29293	8.17518	7.20536	6.96399	7.61261	7.49013	7.04492	7.36373	7.21219	7.17083	7.106	6.5226	6.76277	8.05442	7.27596	8.11527
LOC644838	4.19588	4.62058	4.69702	4.51458	4.73134	4.79528	4.60784	4.50108	4.78008	4.54843	4.72997	4.57723	4.79411	4.69705	5.00496	4.23538	4.81539	4.94056
EN1	4.47932	4.162	4.38439	4.2674	4.82111	4.65608	4.51493	4.35283	4.56852	4.37192	4.32273	4.70765	4.41068	4.8265	4.50039	4.48949	4.34917	4.06888
EN2	4.28121	4.60762	4.52401	4.45017	4.49406	5.22094	4.38264	4.1685	4.48661	4.41471	4.84037	4.53708	4.78847	4.7915	4.75742	4.4189	4.52653	4.05197
GCFC2	6.25439	6.06193	6.03914	6.33746	6.26574	6.1636	6.2685	6.23826	6.344	6.44516	6.04784	6.18433	6.06751	6.05002	6.22257	6.59668	6.37144	6.59785
SFT2D1	6.7122	6.27869	6.46285	6.58193	5.85628	5.81638	6.29156	6.46409	6.44779	6.76718	6.51323	6.41929	6.21795	5.93409	5.6423	6.92443	6.18382	7.16667
MEI1	4.49741	4.57705	4.6801	4.48895	4.80384	4.93393	4.64767	4.53265	4.77337	4.49896	4.69834	4.69572	4.70032	4.80275	4.83899	4.39395	4.79963	4.6731
ENG	7.79331	7.85478	7.83767	8.42241	6.84804	7.1064	9.64498	9.6923	7.48915	8.27562	7.4362	8.99082	7.80722	8.10016	6.83236	8.48016	6.68493	6.80387
RNF10	8.49992	8.32821	8.52131	8.51988	7.98999	7.81556	8.76698	8.89624	8.30434	8.7757	8.70991	8.60492	8.40348	8.15834	7.72146	9.01265	8.19033	8.86055
SFT2D3	4.66721	5.13191	5.2314	4.69246	5.46627	5.70094	5.13629	5.3086	5.68982	5.5062	5.19905	5.17807	5.35545	5.0292	5.44605	5.26172	5.31547	5.09456
SPEM1	5.22931	5.23014	5.22001	5.25041	5.33335	5.21216	5.24083	5.09671	5.22469	5.24083	5.20866	5.20352	5.21415	5.20506	5.26454	4.99348	5.22365	5.18433
RNF11	6.19529	6.21759	6.64994	6.681	5.82645	6.14017	6.8627	6.51686	6.48913	6.81562	6.50963	6.58903	6.38274	6.16702	6.06813	7.12632	6.51351	6.55268
SFT2D2	6.8965	6.87034	6.50352	7.41459	6.13285	5.84899	6.74207	7.03791	6.40296	7.06273	6.51817	6.61401	6.57657	6.39486	5.95353	7.87656	6.34042	7.0933
ALS2CL	4.98467	4.93551	4.97669	5.05674	5.07853	5.12544	4.92855	4.88733	5.12658	4.96305	4.95484	4.94536	4.84727	5.08345	5.17885	4.87841	5.08537	4.96355
RNF34	6.13282	5.99759	5.83574	5.8154	5.48913	5.28892	6.03531	5.94899	5.82259	6.32398	5.76371	5.88971	5.62429	5.03162	5.57064	6.66146	5.6713	6.21954
KRT8P41	4.09553	4.19727	3.70923	4.04595	4.41299	5.17859	4.06392	3.66641	4.06428	3.87782	4.08976	4.2163	3.9375	4.17643	4.1946	4.0679	4.21274	4.1429
RNF38	8.42413	8.11546	8.57178	7.84632	7.2009	6.87866	7.18233	7.32776	7.70128	8.03047	7.10808	7.52263	7.47139	6.86787	7.44999	8.7009	7.41414	8.04385
RNF39	4.72698	4.80605	4.87808	4.54945	5.05148	5.28824	4.80274	4.85239	4.79849	4.86994	4.85925	5.06657	4.87957	5.04771	5.32242	4.37997	4.8643	4.73962
[truncated: 30,878 more rows]
